# Supplementary material for: Quantitative Single-Cell Mass Spectrometry Provides a Highly Resolved Analysis of Natural Product Biosynthesis Partitioning in Plants
Source: J Am Chem Soc. 2024 Aug 14;146(34):23891–900. doi: 10.1021/jacs.4c06336 (PMC11363012; doi:10.1021/jacs.4c06336)
Supplement: Supplementary file 2 — ja4c06336_si_002.xlsx [file ja4c06336_si_002.xlsx]

## Sheet: Supplementary Data 1
Formula	Blank_Process	Flower_Rep1_1	Flower_Rep1_2	Flower_Rep1_3	Flower_Rep2_1	Flower_Rep2_2	Flower_Rep2_3	Flower_Rep3_1	Flower_Rep3_2	Flower_Rep3_3	Flower_Rep4_1	Flower_Rep4_2	Flower_Rep4_3	Flower_Rep5_1	Flower_Rep5_2	Flower_Rep5_3	Leaf_Rep1_1	Leaf_Rep1_2	Leaf_Rep1_3	Leaf_Rep2_1	Leaf_Rep2_2	Leaf_Rep2_3	Leaf_Rep3_1	Leaf_Rep3_2	Leaf_Rep3_3	Leaf_Rep4_1	Leaf_Rep4_2	Leaf_Rep4_3	Leaf_Rep5_1	Leaf_Rep5_2	Leaf_Rep5_3	Root_Rep1_1	Root_Rep1_2	Root_Rep1_3	Root_Rep2_1	Root_Rep2_2	Root_Rep2_3	Root_Rep3_1	Root_Rep3_2	Root_Rep3_3	Root_Rep4_1	Root_Rep4_2	Root_Rep4_3	Root_Rep5_1	Root_Rep5_2	Root_Rep5_3	QC_1	QC_2	QC_3
C9 H8 O4	11418	124820	170931	116858	143300	115274	131671	116618	162493	256594	135362	147750	129890	126452	122257	151271	11141.1	11060.9	10806	11201.9	11425.3	10964	10880.7	10576	11463.1	9898.18	10666.1	10073.9	11934.1	9223.22	9963.31	8236.38	8307.08	8329.41	8289.53	8646.52	8170.1	8725.36	9177.01	9172.03	8978.9	8622.23	8775.62	10155.9	9003.78	8967.31	55444.9	52940.3	54245.8
C9 H8 O3	30228.8	423477	506885	404568	349328	318552	384248	352238	246265	228258	338735	337056	59102.7	239791	222560	256874	29224.2	25592.5	27189.7	25687.4	24951.2	22837.2	30779.4	22662.2	37100	29578.8	29024.3	29209.8	23882.6	23055.8	23731	22887	25339.3	20581.7	24209.1	27091.3	23918.3	21186.9	32121.1	24079.9	29532.7	22740.7	23382.5	25072	27503	29651	93539	101834	140295
C9 H8 O3	16915.6	1.40995e+07	1.49084e+07	1.43909e+07	1.30722e+07	1.25557e+07	1.27985e+07	1.33911e+07	1.12692e+07	1.57599e+07	1.0728e+07	4.39543e+06	4.40454e+06	1.10106e+07	1.13986e+07	1.12474e+07	7.0267e+06	9.87348e+06	9.85451e+06	9.43685e+06	9.96032e+06	9.24481e+06	1.10909e+07	1.13052e+07	1.17901e+07	1.19184e+07	1.2981e+07	1.33118e+07	1.62283e+07	1.47769e+07	1.47726e+07	586744	715315	563303	989315	1.00491e+06	996024	473751	655948	609767	902550	815431	644923	1.32999e+06	1.55759e+06	1.38709e+06	8.57304e+06	9.08496e+06	9.01584e+06
C9 H8 O2	11631.3	400219	297998	275508	398432	414345	348918	283490	278146	275454	335218	380620	321466	613300	662066	622125	69213	67337	57106.4	85908.9	83641	71858	93338.4	108469	99334.8	84447.2	101993	93909.8	105359	99430.2	102732	11310.9	41071.5	11391.4	24578.3	26555.6	24502.1	31691.7	14335.4	42010.1	41204.3	16511.4	44213.9	12867.3	49775.9	26411.6	155021	170354	152652
C9 H8 O2	56554.6	1.63525e+06	1.83308e+06	2.01837e+06	1.78201e+06	711961	743534	2.02261e+06	642914	2.4982e+06	1.01421e+06	801199	1.33719e+06	1.03229e+06	1.39609e+06	1.03069e+06	654614	1.43996e+06	1.29301e+06	850632	854553	1.24102e+06	1.46281e+06	1.43074e+06	1.44326e+06	1.53211e+06	1.23467e+06	1.7423e+06	1.96608e+06	1.69723e+06	1.79647e+06	77488.8	77181.1	77402.2	126982	148450	133345	64773.3	96012.6	106573	117348	157485	105870	204254	230601	230107	1.0097e+06	843511	285760
C9 H6 O4	15992	238977	245297	223638	231655	221103	297784	168686	210030	193880	250025	273807	229062	190349	237037	279164	21157.3	31367.3	21756	16413.7	16113.8	21565.7	19213.4	22179.1	13051.6	28552.7	15661.7	24758	16745.5	13468.6	26336.8	12227.3	11727.3	11378.7	11718.7	11638.9	11502.1	11540.1	12566.1	11927.4	12333.1	12119.4	12593	12165.4	12324.8	12333.4	81539.7	82471	88126.2
C9 H6 O3	11668.9	558344	551897	650876	529892	535528	501703	447393	534407	514595	640893	579429	673714	693849	551056	721900	14427.6	20184.7	16752.6	14833.6	12306.2	10267	24329.8	28187.6	36765.1	31690.6	26221.5	31451.7	35102.1	11642.6	33137.1	10112.8	9725.89	10693.9	9771.64	9731.26	9861.28	9583.56	10411.9	10576.4	10454.5	10322.2	10753.3	10415.2	10578.8	10613.3	200152	201151	218338
C9 H6 O2	15483.9	1.18328e+06	1.007e+06	1.04895e+06	1.04272e+06	895816	768758	1.15708e+06	1.26465e+06	987475	830307	283001	225518	290993	1.02286e+06	766781	18292	25816.8	24141.6	32999.7	19043.4	20643.6	33412.7	30943.3	33351.7	68478.1	60886.8	60723.3	56766.9	45742	43555.6	11214.3	11502.9	17407.8	12179.4	11106.2	14713.7	15835.2	19276.8	17720.3	11687.5	18789	12013.2	17635.2	11853.1	11614.8	381207	347299	397349
C9 H6 O	46659.4	270350	369352	306513	259607	217688	191948	205095	200209	238931	217233	245803	233170	211063	201094	140140	54751.3	60901.9	54858.3	45138.7	61532	52508.1	55175.4	58473.9	57172.4	56137.8	52964.8	54469.4	49509	59411.2	60391.5	73017.7	53910.9	62174.1	90028.6	65592.2	60899.2	76479	61587.9	71509.1	65390.3	67048	67061.3	78445.7	73011.1	76737.1	77503.8	82569.4	77394.1
C9 H6 N4	3282.81	14830.3	3483.36	4006.45	4723.08	2895.03	2965.58	3424.3	4905.74	13836.9	10107.4	8782.13	7654.4	11227.5	97850.3	137714	4751.9	6428.28	6185.39	7019.71	1858.74	2539.29	4422.02	1983.08	6490.06	2741.36	3682.5	2884.02	4357.8	2313.57	4148.51	459628	37418	45926.5	11750.2	13640.6	6850.65	5185.61	8910.46	6999.76	28994.1	18057.1	6896.92	33446.8	37299.1	8511.04	10680.4	2759.75	12200.7
C9 H21 N O6	22698.8	789201	686528	801824	583599	554650	571127	582885	589437	552476	570018	561147	546845	787363	906224	988021	209134	204250	214671	183211	176424	146578	178830	186848	205617	243793	239854	241274	276801	316762	291752	24818.6	20920.8	34089.2	43115.5	47926.7	28872.1	33006.4	36317.1	25591.9	39283.2	43010.3	36279.6	54805.7	29028.9	19425.1	243019	74481.7	226680
C9 H19 N O8	38522.4	9.61158e+06	9.53072e+06	9.34942e+06	8.80161e+06	7.61456e+06	6.9997e+06	7.42566e+06	7.51225e+06	8.49834e+06	8.67184e+06	7.68855e+06	8.96183e+06	8.33965e+06	8.84128e+06	7.9496e+06	1.32422e+06	1.181e+06	1.02268e+06	1.34683e+06	1.16451e+06	1.08107e+06	1.8817e+06	1.84248e+06	1.84758e+06	1.40411e+06	1.55507e+06	1.43064e+06	1.2068e+06	1.21221e+06	1.18411e+06	297472	303340	262381	359377	348573	348069	676572	619472	706229	387422	330310	389113	655891	730237	746566	3.60645e+06	4.54536e+06	3.53212e+06
C9 H18 O8	74774.2	7.47444e+06	7.89229e+06	8.33423e+06	7.67712e+06	8.08969e+06	6.90905e+06	6.12911e+06	7.26514e+06	6.36424e+06	7.88615e+06	7.02103e+06	7.66379e+06	9.25252e+06	9.94238e+06	8.92081e+06	692933	646099	628798	772540	821852	742039	964073	912511	1.0972e+06	772070	840007	843857	704452	754276	617767	95821.1	97114.6	89152.9	157318	191392	212137	73572.5	79524.1	105130	152308	156002	113918	212739	202114	187765	2.44703e+06	2.31362e+06	2.58287e+06
C9 H18 O4	19929.9	17580.5	16228.4	25232.6	16275.6	20827.5	17000.9	15269	14232.4	14571.8	13669.6	30205.4	17477	33131	16745.4	29463	22845.4	13850.2	22761.1	10431.9	16841.8	22077.6	15100.6	23869.3	12313.9	17848.1	12087.4	25322.9	10788.4	493440	12519	30904.3	25569.4	19925.5	49389	22075.2	32153	18182.1	32306.4	26124.8	26152.4	22192.3	30807.2	26864.5	23081	35874.3	13325	11207.7	31552.3
C9 H17 N O7	53840.7	2.87568e+07	3.10888e+07	3.16342e+07	2.85822e+07	2.6409e+07	2.73394e+07	2.99028e+07	1.76052e+07	3.1315e+07	2.76682e+07	2.82242e+07	2.61384e+07	2.74311e+07	1.73505e+07	2.9605e+07	2.09575e+06	1.97298e+06	1.7774e+06	3.48138e+06	3.3884e+06	1.77985e+06	3.06111e+06	3.01835e+06	5.44621e+06	2.40088e+06	2.37517e+06	2.23635e+06	3.6338e+06	2.13916e+06	1.85747e+06	983916	1.15436e+06	556007	660467	747636	1.38364e+06	1.30515e+06	1.19364e+06	1.20792e+06	1.18477e+06	704074	1.05241e+06	1.54815e+06	3.10466e+06	1.48623e+06	9.18122e+06	1.51212e+07	8.97016e+06
C9 H11 N O2	39412.8	925711	945047	849279	876192	906978	905033	732297	726321	825735	790366	776732	535175	881126	1.10672e+06	1.01263e+06	94423.4	87115.5	82122.7	95569.8	117688	81399.3	132368	126600	134050	117060	116172	106244	114637	101714	129961	315312	315770	298238	645055	642486	503421	554172	572379	422338	375308	509479	845612	465961	494926	679057	462116	717234	444718
C9 H10 O3	15924.5	324584	313054	268751	365731	355552	325556	297951	293835	289620	359429	317565	330646	626470	627532	660698	72619.6	72226.6	58775.7	92911	102614	77860.8	105349	115391	110303	99831.9	117553	108701	111410	108869	113870	54421.9	46454.6	17269.7	33772.7	33026.3	30254.2	33594.9	18200.7	48902.3	41835.6	23798.9	49579.5	16237.8	50522.3	29546.3	164112	159406	161298
C9 H10 O3	49164.1	1.93187e+06	2.30024e+06	2.41168e+06	1.93072e+06	1.36647e+06	1.10783e+06	2.25479e+06	1.86424e+06	2.91665e+06	1.36291e+06	931100	1.68219e+06	1.38881e+06	1.73885e+06	1.40435e+06	843729	1.5174e+06	1.57902e+06	876561	924329	1.37424e+06	1.67198e+06	1.66532e+06	1.75799e+06	1.82309e+06	1.2953e+06	1.92646e+06	2.55977e+06	1.89653e+06	1.94604e+06	86389.8	83645.8	78363.7	122626	160396	153218	50574.2	79681.4	82125.6	107878	157648	127803	281429	234621	246007	1.21833e+06	1.04125e+06	924962
C9 H10 O2	25556.4	177660	154873	171961	212219	199168	202366	158750	183507	177545	266859	235164	231403	52820.1	49209.2	71609.1	80518.9	61444.2	52106.5	36455	41169	33941	70855.5	77000.9	64191.9	77803.1	80590.9	76178.7	61960.1	61177.6	51018.5	17998.6	18456.1	17004.6	25784.9	32569.5	39792	29894.3	38926.9	38757	28296.2	26235.6	24902.8	54855.9	56764.6	48947.6	82125.9	95602.3	90076.4
C9 H10 Cl N3 O	83331.3	205008	236689	254496	218079	227726	223827	214533	221935	206889	242148	278729	278108	197407	203272	239256	69067.4	64280.6	53526.1	88371	49863.7	37967.6	44269.9	52310.2	65019.9	81985.6	46592.3	49737.1	45121.1	20315.1	57281.8	76171.6	67762.4	58108.3	55290.3	46003.3	54013.9	61903.3	55119.9	40380.7	80492.6	47554.6	48628.3	52354.4	59827.3	81651.4	6.71884e+06	5.7223e+06	5.96752e+06
C9 H10 Cl N3 O	99265.7	343961	390536	442007	360101	376095	369741	364722	366783	345918	400371	471517	460038	326694	336476	396129	79517.7	88218.8	88006.3	100089	75524	62469.9	72856.7	75436.8	92386	99674	91911.4	73809.5	68860.8	83145.8	75548.7	94751.1	81429	71719.6	108666	83197.5	87701.7	75060.7	82363.6	52426.8	97443	62192.1	70989.6	66453.6	72670.4	87718.2	8.13538e+06	7.03489e+06	7.15537e+06
C84 H135 N3 O21	22319.7	33560.2	24030.8	17071.1	21464.3	32473.1	25370.4	30567	33747.4	18763.9	35785.1	41658.9	33189.5	22167.2	30968	39371.1	54747.9	35323.8	44374.9	25171.2	19476	28517.3	27539.5	41938.2	24557.4	28763	41940	30129.8	25265.1	26691.3	23187.4	33048.2	35522.5	32776.7	36349	26678	29285.3	82265.1	59682.2	114220	36417.2	44731.3	27977.3	30626.8	40023.2	34563.4	40784.1	57092.1	40079.9
C8 H8 O3	15542.8	984546	1.01109e+06	1.06348e+06	866167	936429	948593	926112	972582	938620	1.01043e+06	975116	1.14796e+06	933883	958897	1.00625e+06	20917.9	105803	41096	38110.9	37490.1	24733.7	107606	23324.6	78141.7	32269.4	39537.8	54197.8	70876.6	19251.8	37990.2	14485.8	16582.1	16452	20513.6	18962.9	16455.5	19086	20131.2	21979.8	16006.4	20116	15436.1	18174.7	18886.3	17414.3	348452	361411	370282
C8 H8 N4	13760	141901	170845	543408	263695	145936	120819	230864	58131.3	49601.6	61065.1	40262.1	34608.4	28000.5	104185	41178.7	321741	328153	52733	273246	51310.8	137385	25912.9	64693.3	28173.2	46880.9	41824.8	69622	55052.6	437485	154882	33112.6	20812.5	97513.4	19315.8	17961.5	22141.2	18810	687435	790166	373651	300723	312961	16179.4	60355.5	424319	460489	95162.6	3.31719e+06
C8 H8 N4	986886	23177.5	27091.9	26918	26208.8	15562.9	21427.2	55197.8	15110.3	16139.2	16799.8	13959.7	12565	23666.8	11510.3	20873.9	1.10717e+07	3.94725e+06	115204	83232.4	167276	335225	160983	42014.5	43083.1	27924.9	54161.9	31508.4	23278.8	30881.9	20563	14621.6	9847.04	29230.5	9065.84	8897.68	10281.4	9276.87	25137.5	312277	213346	13468.3	144647	264313	27464.5	196681	1.92118e+07	35774.9	16886.9
C8 H6 O3	15369.8	2.40475e+06	2.06298e+06	2.04537e+06	2.075e+06	2.65052e+06	1.24146e+06	1.96825e+06	2.12916e+06	2.38969e+06	2.66316e+06	2.75151e+06	2.76091e+06	4.52529e+06	4.46647e+06	4.81905e+06	312834	487575	736941	738411	780692	649741	857759	845216	863087	784065	837147	818409	910768	373651	1.13633e+06	131100	223426	134985	307835	244102	214851	236874	269116	261277	212496	209999	308518	430859	408494	412322	1.31272e+06	1.44194e+06	1.20607e+06
C8 H6 O3	3523.44	489062	468321	685305	376302	18687.3	1.10854e+06	403641	429737	405750	344548	335166	13751.4	11425.7	12360.4	5716.94	326152	175106	111993	247966	144411	147507	225757	192816	238990	246729	252253	223201	280985	3315.34	135897	108124	20813	63905.8	74512	51962.9	65219.1	137387	99826.4	85247.3	74904.4	64713.7	96185.5	204602	172116	347417	259684	275553	346800
C8 H6 O3	32342.2	3.27117e+06	3.23721e+06	3.16458e+06	2.59196e+06	2.34672e+06	2.57126e+06	3.9483e+06	3.46466e+06	2.48072e+06	2.5978e+06	2.38841e+06	2.37788e+06	2.24959e+06	2.34555e+06	2.43016e+06	2.11969e+06	2.29798e+06	2.47024e+06	2.04401e+06	2.15878e+06	1.92028e+06	1.77843e+06	2.58743e+06	2.51078e+06	2.58041e+06	2.61924e+06	2.63776e+06	2.35036e+06	2.33788e+06	3.21972e+06	123748	194081	140894	205983	223189	207327	110124	190234	153323	220394	220297	277424	325614	350113	321080	1.77731e+06	1.72323e+06	1.7278e+06
C8 H6 O3	11405.8	45588.9	30418.7	28043.4	42256.1	15110.7	21904	27003.4	19819.6	25367.8	55584.9	75399.4	78340.9	102352	81356.5	91667.3	7583.19	7815.54	11038	7512.16	6046.53	9897.68	6122.82	14413.8	10059.6	14535.1	12783.7	8118.02	13496.5	6264.05	12327.1	3171.32	9389	3282.27	5673.49	19562.7	10875	11730.9	22242.8	4220.97	11063.1	12841.9	12493.8	10566.5	7283.1	5709.09	18843.6	21240.7	6816.96
C8 H4 O2	28183.7	1.45621e+07	1.53129e+07	1.46685e+07	1.34338e+07	1.30609e+07	1.31634e+07	1.37078e+07	1.17592e+07	1.61488e+07	1.09578e+07	6.8934e+06	4.70957e+06	1.13016e+07	1.16851e+07	1.15024e+07	7.43954e+06	1.02223e+07	1.00787e+07	9.71445e+06	1.02383e+07	9.50751e+06	1.14275e+07	1.16893e+07	1.21806e+07	1.21675e+07	1.32497e+07	1.36304e+07	1.65205e+07	1.52389e+07	1.50556e+07	599144	744661	576096	1.00997e+06	1.02144e+06	1.0141e+06	496042	686198	630540	918503	832433	660882	1.36017e+06	1.57992e+06	1.4133e+06	8.88089e+06	9.34004e+06	9.16858e+06
C8 H19 N O6	18112.1	1.77532e+06	2.16552e+06	2.21457e+06	1.64024e+06	1.88525e+06	2.25328e+06	2.48376e+06	2.15066e+06	1.71202e+06	1.53584e+06	2.5184e+06	2.57329e+06	1.6737e+06	1.77659e+06	2.14705e+06	267794	286236	285039	218533	173428	118459	217739	228495	324019	210252	214595	226265	363602	358092	247479	42656.5	45429.1	29261.1	41338.2	45806.6	27732.5	92685.6	74019	123042	94721.9	47091.6	48865.4	50935.2	110784	89795.8	403194	81890.8	307059
C8 H17 N O8	56452.7	7.60371e+06	7.19178e+06	7.84783e+06	6.58604e+06	6.37724e+06	6.40569e+06	7.72685e+06	4.9587e+06	7.05406e+06	4.48608e+06	6.76324e+06	6.8599e+06	6.83682e+06	5.95626e+06	5.38011e+06	460403	836560	703393	707925	708820	726599	1.16491e+06	726670	1.13453e+06	654491	994632	658265	788046	825733	660902	260002	176745	150454	273553	319325	300611	308834	295684	428053	291604	209003	238206	553337	410880	539866	3.34047e+06	3.23988e+06	2.35507e+06
C8 H16 N6 O S2	20383.9	5.02666e+06	4.51148e+06	5.00113e+06	4.7537e+06	4.89305e+06	4.36511e+06	3.17926e+06	4.61954e+06	3.62414e+06	4.73842e+06	4.71408e+06	4.79615e+06	6.71657e+06	6.89161e+06	5.63592e+06	444599	435618	370054	492317	483260	447704	579036	569756	618619	508688	484410	481939	459531	454378	431791	35064	43639.2	36552.2	36966.8	33142.5	52036.1	23331.3	21280.6	49064	33122.4	60226.9	21520.9	106856	69968.1	78371.6	1.71165e+06	1.88932e+06	1.93419e+06
C8 H16 N2 O	3739.24	15968.6	8144.45	15938.5	11949.1	8797.39	11709.6	5387.22	13409.4	9866.06	13925.3	6738.72	12469	13227.4	18390	8683.16	16083.9	13207.5	13866.6	14239.2	13698.4	19251	17984.9	17714.1	9384.29	15766.2	17120.5	18410.4	14082.7	17702.9	17748.1	17915.2	15762.9	13027.1	17236.4	16044.3	8452.46	15140.5	18916.7	20300.6	22207.9	13710.3	15987.6	19115.4	8341.03	20496.5	6990.9	21386	11470.4
C8 H15 N O7	55245.5	1.07938e+07	1.02601e+07	1.0447e+07	9.39962e+06	8.11069e+06	7.85634e+06	8.3718e+06	8.47344e+06	9.31729e+06	9.50524e+06	8.56305e+06	9.55928e+06	9.0135e+06	9.36714e+06	8.42113e+06	1.40211e+06	1.23805e+06	1.05716e+06	1.37549e+06	1.20437e+06	1.14541e+06	1.94621e+06	1.90744e+06	1.86642e+06	1.47105e+06	1.60303e+06	1.48316e+06	1.20418e+06	1.24516e+06	1.23817e+06	332057	326961	284313	405369	397723	377748	686134	671577	704851	394039	349710	401338	724913	761660	794849	3.784e+06	4.76528e+06	3.75308e+06
C8 H14 O8	128267	3.74749e+07	3.56529e+07	3.55266e+07	3.68356e+07	3.7047e+07	3.44828e+07	3.89332e+07	3.68442e+07	3.9207e+07	3.37063e+07	3.59658e+07	3.55966e+07	3.39232e+07	3.58042e+07	3.07433e+07	3.01627e+06	3.47863e+06	3.12789e+06	3.01606e+06	2.93331e+06	2.91629e+06	4.68071e+06	4.31322e+06	4.60243e+06	3.45435e+06	3.80077e+06	3.6135e+06	3.40443e+06	3.13461e+06	2.89695e+06	754656	639686	598011	606509	782921	789554	1.00889e+06	1.15108e+06	1.20106e+06	753095	578249	627653	1.42542e+06	1.35049e+06	1.49481e+06	2.14644e+07	2.19215e+07	2.144e+07
C8 H12 O7	39696.8	1.33456e+06	1.00332e+06	1.37143e+06	937812	864725	1.11449e+06	1.26895e+06	1.14789e+06	970821	1.01622e+06	1.11331e+06	906397	957057	713476	747698	74314.7	66667.3	57895.8	24597.3	45455.8	65794.5	79726.4	75102.5	88073.6	44596.1	76360.9	57048.7	49264	46551.1	63830.8	30106	33692.6	22258.3	36756.1	46882.5	31399.2	31280.2	47434.4	47354.6	18780.9	21867	18687.1	63693.1	49885.7	54011.6	274058	327968	308028
C8 H12 O6	4747.75	5221.67	5160.61	5086.79	5327.88	5354.39	4852.62	4912.62	5088.32	5394.77	5188.72	5099.51	5254.06	5231.48	5132.4	5335.04	4703.87	4575.44	4560.03	4818.33	4910.22	4723.85	4507.45	4617.1	4857.34	4510.47	4764.2	4936	4752.23	4694.02	4514.35	75629.5	69227.2	76994.4	108095	110361	108063	122299	130945	146437	140219	133392	129877	158144	176366	170485	44314.3	33652.5	36892.7
C78 H94 O20	7016.17	7642.55	7599.18	9465.03	7674.6	7934.89	7260.79	6898.61	7517.57	7601.94	8167.72	7900.94	8450.14	7915.41	8069.2	8006.27	14447.5	14294.1	7072.01	76246.1	100177	92415	60935.1	72788.2	102975	194655	166758	184078	36955.1	40826.4	60901.4	11269.3	9283.55	8775.17	9911.53	11907	11727.7	12094	11860.7	14185.4	14985.1	12339.6	11965.8	15702.7	15268.5	15697.5	24037.8	15665.5	20629.9
C74 H84 O2	14754.7	22798.5	22324.4	24559.5	20007.6	13054.4	17154.4	27599.2	23597.6	14331.1	10120.1	16010.5	14351.7	15303.3	15419	17348.9	9214.89	13527.6	4819.94	7858.96	12708.7	10130.6	9503.22	46011.2	13364.5	11660.2	8356.32	8050.21	7521.55	12866.1	5051.39	21729.2	98353.5	26192.6	24149	21913.5	23462.4	15551.6	23189.6	81203.5	38057.2	26955.7	18750.8	11328.9	28264.2	30117.8	9788.3	16188.3	9919.98
C7 H8 O6	30982.9	4.99994e+06	4.40385e+06	5.06618e+06	4.17619e+06	4.06604e+06	3.85586e+06	4.35259e+06	4.43016e+06	4.57029e+06	5.1893e+06	4.44005e+06	5.70675e+06	4.45628e+06	4.43477e+06	5.27424e+06	511012	493598	443034	462153	449357	452434	746520	729202	752651	705362	565115	590256	619112	547103	524097	153650	135607	118304	150705	204971	192723	332886	331399	333616	166347	186130	138434	427504	398697	429271	2.35494e+06	2.61269e+06	2.885e+06
C7 H6 O4	44605.4	1.82499e+07	1.88344e+07	1.43437e+07	1.75411e+07	1.76651e+07	1.58077e+07	1.46969e+07	1.5233e+07	1.93107e+07	1.73782e+07	1.55942e+07	1.2922e+07	1.75562e+07	1.90521e+07	1.41544e+07	1.24949e+06	1.18232e+06	1.51001e+06	1.2938e+06	1.27281e+06	1.55005e+06	1.90758e+06	1.68246e+06	1.57615e+06	1.11609e+06	1.20092e+06	1.36807e+06	1.19751e+06	1.07299e+06	1.48282e+06	120196	104476	113787	199954	256774	262066	84895.3	105392	137925	326763	228202	218779	119162	157722	127781	7.11162e+06	5.79656e+06	5.8349e+06
C7 H6 O3	12397.6	627589	713756	602366	572904	574706	624634	693440	614440	441844	390965	326798	456467	480414	433951	503447	576406	454261	508309	449340	359910	382915	489770	552982	339885	615537	604189	570527	646569	729024	705457	13285.7	21436	15218.3	35499.6	36823.2	40486.1	19991.6	24063.6	22122.2	19158.7	25295.6	29049.8	45173.1	46201.6	41666.8	488541	345317	396962
C7 H6 N4 O4	28339.5	224143	242017	248037	257006	247141	271737	249209	267035	260827	271680	328947	316943	265745	277379	299931	36127.4	51477.3	51871	42176.1	40251.4	37886.4	44637.3	43274.9	51180.2	44363.8	47626.6	46617	55760.8	18524.2	48719.1	47455.5	48655.1	45070.2	55083.2	61862.4	81423.5	48503.9	52066	54776.6	55630.1	42628.6	55445.5	56945.9	60851.4	64169.2	3.59352e+06	3.14067e+06	2.8117e+06
C7 H4 O3	17058.5	296909	342938	392882	321762	332033	357319	353102	312281	292105	292877	310701	364340	332601	353827	338384	21124	19616.5	20028.3	20772.1	22700.7	19832.5	20179.1	24636	23024.4	23352.3	20932.6	20795.4	21826.1	19012.7	21074.8	20092.4	20926.9	20719.2	21207.2	21720.1	21500.2	22951.5	25597.6	25591.9	24885.1	24830.3	29081.9	26069.2	26134.3	26328.5	122409	126649	155921
C7 H4 O2	11145.2	247467	272257	329725	172217	262503	314825	251471	278545	285289	241936	233000	323119	229051	268495	273729	48533.1	93811.3	33283.9	48091.9	29447.4	19053.3	95890.2	45825.7	68898.9	69066.9	32098.8	46591.3	62519.6	15352.5	30946.1	11915.1	14246.5	14114.5	18029.3	16249.7	18699.5	17064.7	18027.9	20201.4	13365.5	18284.2	13775.4	17997.7	15861	14852.3	87935.6	129085	115761
C7 H17 N O7	42627	2.97713e+06	3.45134e+06	3.69225e+06	2.20286e+06	2.28912e+06	2.37415e+06	3.57542e+06	4.05829e+06	3.22799e+06	2.56906e+06	3.41971e+06	3.90592e+06	2.64492e+06	2.61568e+06	2.87759e+06	723096	699853	677068	894485	776535	589890	1.01396e+06	951933	1.34893e+06	844065	1.02389e+06	981130	1.44554e+06	1.35412e+06	824117	74755.5	87810	47228.4	83709.6	174847	128331	124615	108604	102405	82304	96629.1	100341	114772	134100	164773	1.34671e+06	1.08969e+06	1.45886e+06
C7 H17 N O6	24254.3	1.01403e+07	1.15609e+07	1.16242e+07	8.37215e+06	7.77343e+06	8.42323e+06	8.82168e+06	8.38402e+06	7.93157e+06	7.81693e+06	9.54675e+06	9.23367e+06	1.08063e+07	1.09399e+07	1.25022e+07	2.11768e+06	2.04458e+06	1.91517e+06	1.84832e+06	1.79991e+06	1.63475e+06	1.74112e+06	1.6305e+06	1.94905e+06	2.26154e+06	2.36424e+06	2.48751e+06	2.81821e+06	2.75379e+06	2.49634e+06	31558.3	32085.6	54947.1	58683.7	49133.8	62293	30314.7	32231.8	60840.2	32953.2	34012.6	32976	33556.3	34765.3	34932.7	2.48289e+06	2.81364e+06	2.56972e+06
C7 H17 N O5	89050.2	240098	232332	250965	217038	227687	224828	216498	225010	210738	247807	282224	333958	233001	212988	251884	69512.9	134746	66955.3	101318	117450	82474.8	114291	86677.6	129931	72764.3	116437	131430	139029	77671.6	75923.7	114377	99875.5	83177.3	76023	88634.7	95088.8	77095.9	83272.7	76388.8	148817	83859.4	105874	95034.5	139190	150877	3.51e+06	3.38049e+06	671467
C7 H15 N O8	69147.2	1.08362e+07	1.09823e+07	1.24441e+07	1.0057e+07	9.81817e+06	1.03601e+07	1.07203e+07	1.05041e+07	1.04825e+07	1.11293e+07	1.33366e+07	1.30294e+07	1.16359e+07	1.22414e+07	1.34754e+07	1.09833e+06	1.11224e+06	1.06024e+06	1.26865e+06	1.30388e+06	1.13549e+06	1.82891e+06	1.79213e+06	2.04472e+06	1.46142e+06	1.50372e+06	1.40638e+06	1.48995e+06	1.4173e+06	1.33172e+06	353379	355267	295465	373734	441659	446827	737871	751018	932650	505027	386910	404462	884922	1.02757e+06	863860	5.59838e+06	5.31679e+06	5.34516e+06
C7 H15 N O6	59195.6	4.88194e+06	5.6026e+06	6.13072e+06	3.61478e+06	3.67569e+06	3.89663e+06	6.77344e+06	7.45942e+06	5.46524e+06	4.36854e+06	5.77307e+06	6.96042e+06	4.3443e+06	4.3734e+06	4.68694e+06	1.2675e+06	1.1513e+06	1.17042e+06	1.50643e+06	1.38653e+06	997080	1.53338e+06	1.52472e+06	2.26695e+06	1.4667e+06	1.62465e+06	1.67612e+06	2.45734e+06	2.12302e+06	1.44175e+06	120178	79378.9	87406.9	136702	135162	105926	95294	98818	65195	104669	86461.5	129413	60402.1	111073	129751	1.77677e+06	1.77325e+06	2.1004e+06
C7 H14 O6	128565	4.30887e+07	4.21789e+07	4.20216e+07	3.66677e+07	3.69195e+07	3.24069e+07	3.2891e+07	3.54492e+07	3.58105e+07	3.42422e+07	3.2447e+07	3.25124e+07	4.41816e+07	4.6456e+07	4.22791e+07	9.97336e+06	9.99179e+06	9.86761e+06	7.58904e+06	7.43778e+06	7.06281e+06	7.51767e+06	7.33472e+06	7.64688e+06	1.02052e+07	1.0211e+07	9.73751e+06	1.12076e+07	1.10076e+07	1.05621e+07	147438	131352	155557	162649	190923	210664	164426	186046	199739	130509	135638	139996	218845	196825	219518	9.1505e+06	8.52201e+06	8.51162e+06
C7 H14 N2 O2	3879.61	10249.8	12113.1	5932.18	25732.6	17505.2	28383.3	18941.3	11231	20380.3	15164.8	24594.3	20648.9	18332.6	14484.3	21988.5	20397.9	45231.8	38038.4	20096.1	26138.1	17671.1	32278.2	34073.6	14608.1	31956.6	15304.2	28463.6	17668.3	16620.1	21112.2	21467.6	23800.5	19022.2	14122.1	18347.3	26109.2	21327.8	47849.3	35405.7	23059.7	31316.5	53432.9	32881.4	26937.9	41574.4	19163.3	19775.9	19734.7
C7 H13 O5 P S	284462	224640	258055	290544	234270	264738	238103	233067	262089	225203	252728	296178	287560	202244	249820	242900	284050	306039	283471	257166	213349	212849	253223	264132	238085	289294	273340	265042	250262	276656	338616	137479	121666	121272	75330.3	69199.5	75355.3	121670	100230	85269.8	94987.9	84812.6	74938.6	88932.3	75813.5	75694.3	1.16521e+07	1.04092e+07	1.05549e+07
C7 H13 N O7	89367.5	1.21546e+07	1.18572e+07	1.29993e+07	1.08114e+07	1.05421e+07	1.08331e+07	1.19583e+07	9.6771e+06	1.15384e+07	9.14359e+06	1.2595e+07	1.23687e+07	1.14191e+07	1.07911e+07	1.1066e+07	862614	1.31489e+06	1.14906e+06	1.25179e+06	1.32354e+06	1.23806e+06	2.04966e+06	1.46467e+06	1.9202e+06	1.2353e+06	1.57611e+06	1.25082e+06	1.37769e+06	1.40753e+06	1.16568e+06	369943	300738	257610	317864	494748	404731	605047	578122	816503	510619	347801	395494	972579	903265	828547	5.83118e+06	5.42027e+06	4.60165e+06
C7 H12 O8	111003	3.7932e+07	3.66013e+07	3.67143e+07	3.77945e+07	3.77174e+07	3.48397e+07	3.8877e+07	3.71086e+07	3.76926e+07	4.14311e+07	4.23718e+07	4.20582e+07	4.19336e+07	4.23483e+07	4.33941e+07	3.73843e+06	3.72067e+06	3.59882e+06	3.62523e+06	3.64504e+06	3.35672e+06	5.54649e+06	5.59805e+06	5.78382e+06	4.44552e+06	4.61452e+06	4.4056e+06	4.64227e+06	4.05249e+06	3.92673e+06	922016	895785	821284	1.01889e+06	1.02554e+06	1.04341e+06	1.86616e+06	1.90114e+06	2.17325e+06	1.05498e+06	856207	907474	1.94535e+06	2.04921e+06	1.96392e+06	1.79732e+07	1.86119e+07	1.80613e+07
C7 H12 O6	43351.3	4.76868e+06	5.47729e+06	5.9407e+06	3.5079e+06	3.60582e+06	3.81444e+06	6.70619e+06	7.37956e+06	5.3608e+06	4.28915e+06	5.69342e+06	6.89157e+06	4.29162e+06	4.32194e+06	4.67679e+06	1.23088e+06	1.11525e+06	1.14566e+06	1.48549e+06	1.36649e+06	974303	1.50242e+06	1.49167e+06	2.22815e+06	1.44326e+06	1.6012e+06	1.64738e+06	2.43737e+06	2.09024e+06	1.41729e+06	101577	64643.9	67469.1	105864	100451	72502.6	79002.8	81663.1	56629.4	83661.8	68139.8	110110	48628.9	101322	121640	1.66918e+06	1.7521e+06	1.99476e+06
C7 H12 O12	41415.6	814474	785609	974109	784157	822044	1.05337e+06	776889	861984	734175	889344	769529	981349	754753	731459	918033	210219	240863	222308	159517	108597	152135	237561	157890	242819	177755	154606	174976	242514	249735	186858	198500	192844	172812	206456	168168	173788	192271	186259	181560	212462	191842	212683	202657	207344	197490	3.90286e+06	3.67433e+06	3.83215e+06
C7 H11 N O6	58137.7	808971	809570	876723	720704	768555	773603	840723	756513	750422	695913	699016	827787	806776	619670	702045	115406	72039.5	62367.7	40720.9	34926.3	65160.9	54941.7	60826.4	61783.7	46529.1	44599.3	48850.1	35516.1	72159.9	70511	50453.2	40215.7	46383.1	84097	73193.6	51791.7	24242.8	43186.3	24088.4	25780.9	47602.7	26742	47686.2	31831.5	33851.1	191688	201743	352235
C7 H10 O7	104294	1.07733e+07	1.02328e+07	1.17865e+07	9.44691e+06	9.21874e+06	9.26674e+06	9.65332e+06	1.0224e+07	1.00297e+07	1.06357e+07	1.11255e+07	1.21614e+07	9.96433e+06	1.00118e+07	1.16925e+07	1.08527e+06	1.10323e+06	1.00767e+06	740548	1.16153e+06	1.06489e+06	1.78522e+06	1.57529e+06	1.67939e+06	1.64685e+06	1.27137e+06	1.27843e+06	1.25296e+06	1.22832e+06	1.10864e+06	532883	559823	525381	571942	624323	601418	647875	634444	718462	411313	343752	325384	839067	907945	855836	5.4222e+06	5.26399e+06	5.57436e+06
C7 H10 Cl N3 O3	11631.9	67183.1	73833	84827.1	68182.2	66352.4	67453	67744.7	64970.4	63386.6	63979.7	85309.3	78852	54747.9	58502.3	66474.9	17444.8	17681.7	17183.4	7689.78	9813.54	12712.7	14865.3	14747.6	14418.1	14473.4	14891.9	14770.7	7363.26	13843.6	14385.6	9033.85	7936.69	8897.11	12701.7	14530.3	10972.5	8131.16	8612.2	6446.21	7062.86	8932.12	8011.41	8419.17	7170.63	5842.66	381504	441435	669904
C67 H86 N4 O21	5256.3	4773.53	4720.82	4646.07	4593.28	4683.8	4137.15	4146.76	4054.34	4347.95	4563.65	4434.61	4363.6	4541.04	4274.48	4335.14	110498	108141	130509	150540	121680	140864	157463	130914	150222	238210	258552	236400	282317	307228	295976	4578.62	4869.31	4727.75	5410.42	5259.64	4808.7	4850.37	5282	5303.02	5173.39	5240.93	5406.44	5613.18	5653.83	5492.51	34483.3	39962.7	58421.9
C62 H50 O	18664.7	1.02652e+06	918628	934621	1.07685e+06	1.03137e+06	1.12404e+06	680623	445990	440605	977924	1.08692e+06	1.08894e+06	940461	903559	925873	146934	141994	131886	646282	603898	491994	427855	428282	82206.5	100015	114534	690491	26675.2	262691	324905	9014.59	8956.35	8804.79	11796.7	10599.1	20812	8582.53	9307.18	9750.17	10927.8	12159.2	10053.5	14396.6	9077.88	10452	220991	256046	268626
C60 H118 N2 O4	127923	2.27806e+06	2.0975e+06	1.88789e+06	1.43366e+06	1.5075e+06	1.02349e+06	1.27101e+06	576377	900583	757343	1.51665e+06	996610	393348	349996	292909	104289	97084.4	97703.9	92385.6	77963	80009.6	86672.4	78816.4	76532	3.11359e+06	3.58104e+06	3.3377e+06	2.70705e+06	2.24102e+06	2.02124e+06	318931	747599	1.33712e+06	1.36108e+06	1.27979e+06	1.593e+06	2.23002e+06	2.26938e+06	2.35323e+06	2.30723e+06	2.16559e+06	2.30639e+06	2.29492e+06	1.569e+06	1.78391e+06	94730.8	2.80521e+06	1.45007e+06
C6 H8 O5	67707.7	3.37013e+06	3.62355e+06	4.31428e+06	2.48357e+06	2.79779e+06	2.80062e+06	4.57584e+06	4.76004e+06	3.65917e+06	3.15962e+06	3.95871e+06	4.47458e+06	3.15585e+06	3.33588e+06	3.59318e+06	750547	622923	686630	831306	843513	572198	844367	929855	1.29812e+06	853723	836497	940998	1.25467e+06	943788	745983	91193.7	93172.7	88840.5	141668	121721	104498	102631	98380	90898.8	101443	85545.6	96495.6	107490	172300	169899	945623	1.42952e+06	1.34809e+06
C6 H8 O4	115205	1.82334e+07	2.25371e+07	2.38501e+07	1.77765e+07	1.12481e+07	2.25182e+07	2.07377e+07	2.01132e+07	1.67336e+07	1.96936e+07	2.64852e+07	2.71198e+07	1.50901e+07	1.62274e+07	2.32052e+07	1.58829e+06	1.4467e+06	1.38646e+06	923614	1.01314e+06	778695	1.36252e+06	1.40657e+06	1.57307e+06	1.10327e+06	1.25954e+06	1.2989e+06	1.57775e+06	1.66887e+06	1.36308e+06	667444	586320	489200	893776	939505	983920	911306	962284	975040	934066	929212	804321	1.11308e+06	1.36455e+06	1.35069e+06	4.90576e+06	4.2287e+06	5.85112e+06
C6 H8 O3	603840	813529	664502	628533	731792	893002	633127	690640	531454	526453	806924	885127	569202	596504	849619	732035	843832	756487	757781	839946	889684	833689	706498	789200	852634	683256	743171	597016	753845	771382	775985	796143	633874	623076	651340	669838	715526	557072	466247	585879	737409	673717	773505	654041	694167	716880	2.03974e+07	2.0682e+07	1.83938e+07
C6 H8 O12	28749.7	459709	302762	276513	485440	339174	293851	810048	143421	485187	543637	338045	224099	556173	329957	528312	388529	290065	29796.3	81151.6	101188	19642.2	195730	198653	115613	16229.4	222629	175597	145298	10841	67543.3	26154.5	26996	22154.7	32323.4	27500.9	45799.9	63739.6	34809.5	37493.8	30933.2	21257.1	32696.7	30979.3	39483.6	35213.1	389965	198647	213913
C6 H6 O4	6857.83	386745	78943.3	80272.4	68596.3	320181	67542.9	436310	576435	882163	87526.6	530611	183511	706495	93104	1.11808e+06	29919.8	27444.6	32314.3	22923.8	11096.7	11105	60500.1	84098.8	23798.3	26284.8	15972.5	33855	12849.2	29502.3	12095.8	13820.7	13608.7	11906.1	22022.9	23864.6	12281	39995	25300.1	39525.8	34270.8	19154.7	14814.5	26049.5	18862.4	106359	97771	214756	144453
C6 H6 O3	69090.8	7.30653e+06	8.8898e+06	9.44372e+06	1.28667e+06	7.38762e+06	8.80868e+06	7.97817e+06	686047	6.78829e+06	7.91206e+06	1.05453e+07	9.59486e+06	6.48011e+06	5.72266e+06	8.49455e+06	706030	745879	684031	403371	474903	346711	547347	589723	710016	571668	589536	540541	578683	767479	592150	322727	249433	214463	379111	405203	405619	338460	415935	347562	373817	401176	312651	518400	557176	571048	1.888e+06	1.29396e+06	2.25108e+06
C6 H6 Cl2 N2 O4 S2	1811.1	7792.93	2349.07	10765.5	9194.62	1561.36	1019.42	10232.6	1408.75	9112.09	961.604	1913.45	1642.76	7445.39	7279.25	921.855	1547.08	3168.07	2949.03	12868.3	1387.94	2221.49	1462.57	1347.64	11954.3	39530.9	8608.35	6360.91	1259.53	3911.29	8104.04	5350.96	944.776	946.415	2601.4	925.092	1238.84	888.468	885.101	993.675	923.444	961.865	1757.02	1126.19	3269.15	958.017	1582.1	2620.46	7327.04
C6 H4 O5	1.10254e+06	6.7813e+06	5.39866e+06	6.34061e+06	5.59703e+06	4.91294e+06	5.6035e+06	6.15773e+06	6.19687e+06	6.27683e+06	6.904e+06	5.46228e+06	7.49612e+06	6.38993e+06	5.45566e+06	6.21315e+06	1.77504e+06	1.3861e+06	539097	2.26098e+06	572655	538621	2.00118e+06	1.82379e+06	921619	1.83131e+06	1.35191e+06	692511	1.75199e+06	562450	577085	1.3347e+06	1.28921e+06	1.09256e+06	1.08836e+06	1.16239e+06	1.43592e+06	378394	373538	390320	1.10902e+06	950206	898983	1.06137e+06	1.30026e+06	1.36061e+06	3.58846e+06	4.16236e+06	3.3892e+06
C6 H4 O3	8293.08	153379	139698	166751	165214	190376	156187	142208	146628	144529	172197	172094	158030	311541	318058	318086	34117.7	28700.3	32180.3	46563.3	48928.4	43010.7	60596.4	55530.1	54084.9	55343.9	46624.4	55158.7	55263.5	54476.4	49121.9	12771.2	8001.46	15763.3	20730.6	8606.14	17486.5	7984.68	8970.22	20235.5	12931.5	13805.8	13284.3	14602.1	13038.5	9982.78	90917	84614.1	84206.4
C6 H16 N4 O2	27401.5	62369.2	137580	83682	57023.9	60237.9	59957.5	57963.4	58909.6	51673.1	62331.9	64012.8	73880.4	55933.9	61683.6	69843.4	6070.85	12686.4	12363.1	11888.8	11897	9407.55	15530.1	14290.6	15004.9	17538	20782	17151	16169.4	5359.18	11426.6	267962	256107	270699	75279.2	154940	85157.8	1.35099e+06	1.46185e+06	1.52141e+06	68539.1	74012.5	68015	95204.1	103268	95218.5	147404	119052	100878
C6 H15 N O6	84934.3	3.32399e+07	2.07255e+08	2.31744e+08	1.67628e+08	1.72938e+08	2.22896e+08	1.92345e+08	1.89753e+08	1.49511e+08	7.64904e+07	2.51745e+08	2.72827e+08	7.19879e+07	3.56983e+07	2.5763e+08	9.79353e+06	1.0349e+07	1.11186e+07	8.81254e+06	7.20298e+06	4.5561e+06	7.10653e+06	8.44023e+06	1.4066e+07	7.40869e+06	9.40687e+06	9.34321e+06	1.58537e+07	1.47706e+07	8.33363e+06	1.99463e+06	1.96989e+06	1.31299e+06	1.73896e+06	2.42175e+06	2.48367e+06	2.7205e+06	2.58835e+06	4.15068e+06	2.87734e+06	1.96156e+06	2.03603e+06	2.57595e+06	3.45386e+06	3.72918e+06	4.64019e+07	4.85875e+07	5.20241e+07
C6 H15 N O5	1.85464e+06	1.38219e+06	1.48339e+06	1.42229e+06	1.49698e+06	695010	1.41887e+06	1.63106e+06	1.35307e+06	1.46611e+06	1.71196e+06	1.88929e+06	1.96047e+06	1.75344e+06	1.77743e+06	2.13986e+06	2.63079e+06	2.6002e+06	2.88747e+06	3.28199e+06	3.04054e+06	2.96557e+06	2.32949e+06	2.35635e+06	2.59402e+06	2.27947e+06	2.42956e+06	2.26863e+06	2.16803e+06	2.30096e+06	1.62067e+06	2.14015e+06	2.23015e+06	1.83989e+06	2.13708e+06	2.47995e+06	2.52288e+06	1.51882e+06	1.45533e+06	1.74268e+06	2.44908e+06	2.17292e+06	2.21485e+06	1.96993e+06	2.02317e+06	2.19206e+06	8.33897e+07	8.59255e+07	8.1358e+07
C6 H15 N O3	238570	240772	274499	296599	1.53301e+06	1.69443e+06	259731	1.71632e+06	1.67258e+06	241833	281118	328131	322939	229281	346379	277949	142387	146379	146271	194737	167124	171947	106017	64381.4	109104	63530.2	87711.9	92341.9	62621.1	45403	51756.5	58210.5	43444.8	66305.3	176195	134162	123167	185670	49076.3	509444	89675.8	88754.1	88608.9	73827.6	148061	124901	438514	241612	432042
C6 H14 O6	2.73803e+06	3.04259e+06	2.88894e+06	3.25841e+06	2.8127e+06	2.75807e+06	2.48012e+06	3.40826e+06	3.55319e+06	2.89625e+06	2.77463e+06	3.21954e+06	3.16175e+06	3.04188e+06	2.91099e+06	2.34137e+06	2.83488e+06	2.77691e+06	2.68936e+06	3.33561e+06	3.14193e+06	2.75753e+06	2.88861e+06	2.96419e+06	3.38516e+06	3.0749e+06	3.1608e+06	3.10859e+06	3.69571e+06	3.72556e+06	2.93589e+06	4.49449e+06	4.26488e+06	3.45925e+06	4.21934e+06	4.16322e+06	2.26823e+06	3.31404e+06	4.1979e+06	4.84699e+06	5.58899e+06	4.84943e+06	4.94021e+06	5.07154e+06	5.45536e+06	5.6199e+06	3.16185e+08	3.16202e+08	2.9929e+08
C6 H13 O10 P	16569.2	1.01682e+07	9.62856e+06	1.00496e+07	9.26365e+06	9.22166e+06	8.30411e+06	1.11568e+07	1.08167e+07	1.14666e+07	9.64326e+06	9.47079e+06	9.4689e+06	8.87155e+06	9.21137e+06	8.66232e+06	250914	268951	214518	270641	242057	251733	450603	415854	506820	477728	444803	405116	382525	341369	327968	182758	167516	140007	263557	254828	293837	335355	338827	325174	250972	219052	214528	477886	478957	525388	3.32538e+06	3.07382e+06	3.05127e+06
C6 H13 N O8	54215.5	8.13791e+06	1.03057e+07	1.1078e+07	8.85435e+06	1.03349e+07	1.21019e+07	1.32008e+07	1.16472e+07	1.06878e+07	9.48384e+06	1.292e+07	1.35326e+07	1.01028e+07	1.05861e+07	1.36602e+07	143285	166843	115407	231770	138242	126095	212305	170427	195353	135564	143038	151137	228682	208803	131227	94647.9	147652	95187.9	147789	188160	135352	129748	157043	201922	190887	114797	104402	162059	158308	175451	2.8017e+06	2.29924e+06	2.78903e+06
C6 H13 N O5	130982	2.69851e+07	7.20479e+07	7.89142e+07	5.67149e+07	2.2981e+07	7.29968e+07	6.86483e+07	2.42772e+07	5.3999e+07	2.43804e+07	8.38902e+07	9.0133e+07	5.98212e+07	5.86024e+07	8.51301e+07	5.33709e+06	5.57843e+06	5.32364e+06	4.07732e+06	3.99193e+06	3.07809e+06	4.11279e+06	3.93219e+06	5.76407e+06	4.78229e+06	5.23398e+06	5.28985e+06	7.13355e+06	6.84019e+06	5.28836e+06	767148	832208	642880	939631	1.11721e+06	1.20114e+06	1.24436e+06	1.27239e+06	1.63902e+06	1.27565e+06	969446	999750	1.18481e+06	1.48197e+06	1.45239e+06	1.58499e+07	1.72147e+07	1.77415e+07
C6 H13 N O2	46209.8	1.72716e+06	1.82666e+06	1.94459e+06	1.32617e+06	1.47334e+06	1.80425e+06	1.52942e+06	1.49471e+06	1.87977e+06	1.70689e+06	1.84329e+06	2.71598e+06	1.00586e+06	980859	1.03157e+06	93894.5	136231	151884	141983	179978	151014	205712	219349	205917	159099	161020	188235	145419	209190	193499	449420	476235	481110	566610	586729	640361	714603	522438	519312	600490	584718	677544	585891	698171	647669	689796	657678	1.05389e+06
C6 H12 O6	814009	7.11702e+08	9.04363e+08	9.76176e+08	8.57452e+08	9.23987e+08	9.6415e+08	8.8952e+08	9.21058e+08	8.0508e+08	7.97056e+08	1.03288e+09	1.06543e+09	7.39131e+08	7.39629e+08	9.22207e+08	7.49496e+07	7.81761e+07	7.72573e+07	4.47267e+07	4.14657e+07	3.48546e+07	5.22291e+07	5.45425e+07	6.90003e+07	5.63711e+07	5.95962e+07	5.91278e+07	7.62551e+07	7.63207e+07	6.04292e+07	9.19704e+06	9.10913e+06	7.29258e+06	8.01257e+06	9.59539e+06	1.01302e+07	1.28089e+07	1.32077e+07	1.71447e+07	1.08525e+07	8.81537e+06	8.72992e+06	1.09768e+07	1.3106e+07	1.35737e+07	1.87058e+08	1.96261e+08	2.0239e+08
C6 H12 O5	1.51914e+06	1.63792e+06	1.67738e+06	1.95443e+06	1.38472e+06	1.19393e+06	1.31382e+06	1.69931e+06	1.74428e+06	1.58534e+06	1.50939e+06	1.54026e+06	1.67083e+06	1.70671e+06	1.51539e+06	1.86337e+06	1.29075e+06	1.38651e+06	1.32472e+06	1.49878e+06	1.41263e+06	1.12762e+06	1.32152e+06	1.3538e+06	1.54554e+06	1.35603e+06	1.46617e+06	1.41184e+06	1.63955e+06	1.65083e+06	1.07132e+06	1.43005e+06	1.41289e+06	1.15257e+06	1.03081e+06	1.25273e+06	1.32228e+06	1.17488e+06	1.1934e+06	1.41839e+06	1.4856e+06	1.29224e+06	1.31513e+06	1.39516e+06	1.55667e+06	1.62692e+06	1.18967e+08	1.22186e+08	1.16588e+08
C6 H12 N2 O19	13289	611131	500767	624413	414370	415944	562067	492724	570625	548869	408292	492606	400556	489139	606317	467108	13479.9	12913.7	13100.1	13665.3	30581.5	18316.5	13063.7	27142.4	58593.8	20534.4	20023.8	21376	14302.5	13886.2	13449.9	15409.3	14643.9	14026.3	14381.2	15270.9	15588.4	14820.7	15317.1	17133.5	17117.6	16384.3	16772.2	16711.1	17573.8	17691.4	262163	194723	193013
C6 H11 N O7	53598.2	1.3931e+07	1.58044e+07	1.73392e+07	1.40186e+07	1.54466e+07	1.71679e+07	1.88831e+07	1.6712e+07	1.59748e+07	1.54672e+07	1.95274e+07	2.01533e+07	1.65222e+07	1.72912e+07	2.02548e+07	668098	668791	620419	770368	766558	689930	1.10969e+06	1.03778e+06	1.32956e+06	946189	998052	902788	1.1159e+06	907993	875858	290314	302398	213319	295828	369419	384995	539121	614086	762773	396005	316739	323986	660831	743257	682961	5.40817e+06	5.35155e+06	5.41957e+06
C6 H11 N O4	45100.8	3.99147e+06	4.65348e+06	5.29793e+06	2.91866e+06	4.37736e+06	4.40557e+06	3.58878e+06	2.63471e+06	3.09003e+06	4.36127e+06	5.42497e+06	5.23064e+06	3.91655e+06	4.45253e+06	5.28268e+06	258411	204299	232000	128380	191436	121461	172508	203999	244987	195828	203272	204190	329322	301760	204835	77839.9	48154.5	50138.2	109050	75492.3	67096.2	82846.5	100899	122012	100474	99884.4	87336.6	91455.6	125866	104885	968678	542387	1.16053e+06
C6 H11 N O3	728576	795454	849296	1.15833e+06	1.02567e+06	1.21455e+06	802384	1.49776e+06	1.1794e+06	760582	1.22488e+06	1.12289e+06	806624	834217	1.02331e+06	1.04691e+06	1.15868e+06	1.09882e+06	1.1251e+06	1.02906e+06	1.19189e+06	1.13743e+06	1.00446e+06	1.17425e+06	1.14515e+06	999310	1.03579e+06	846669	1.05465e+06	1.25687e+06	1.08429e+06	935324	782948	761842	781459	882905	925443	592776	415986	748306	881722	860710	909602	799850	954382	822324	2.08033e+07	2.07559e+07	1.86962e+07
C6 H10 O5	177593	2.79964e+07	7.43946e+07	8.16335e+07	5.71274e+07	5.44699e+07	7.74294e+07	7.18033e+07	6.27924e+07	5.60402e+07	5.75368e+07	8.91851e+07	9.74236e+07	5.84951e+07	4.8613e+07	8.69073e+07	4.54366e+06	4.96228e+06	4.72479e+06	3.21267e+06	3.13966e+06	2.283e+06	3.64863e+06	3.6603e+06	5.26885e+06	3.60922e+06	4.10415e+06	4.12063e+06	5.95356e+06	5.5355e+06	4.14717e+06	1.33118e+06	1.39208e+06	1.15576e+06	1.91744e+06	2.24774e+06	2.39297e+06	2.17061e+06	2.25264e+06	2.73458e+06	2.36847e+06	1.95372e+06	2.01681e+06	2.63419e+06	3.01712e+06	3.04013e+06	1.60813e+07	1.73442e+07	1.83221e+07
C6 H10 O4	1.32264e+06	1.57235e+06	1.88596e+06	1.58183e+06	1.75445e+06	870050	1.48956e+06	1.66656e+06	1.32698e+06	1.64595e+06	1.64057e+06	2.28033e+06	2.08574e+06	1.8476e+06	2.13943e+06	2.44653e+06	2.24085e+06	2.29254e+06	2.56238e+06	2.9895e+06	2.88142e+06	2.57615e+06	1.94858e+06	1.99632e+06	2.32592e+06	1.96763e+06	2.07522e+06	1.9059e+06	1.97656e+06	1.91138e+06	1.68e+06	1.82426e+06	1.76662e+06	1.5544e+06	1.7572e+06	2.17784e+06	2.21561e+06	1.22789e+06	1.18311e+06	1.3375e+06	2.04163e+06	1.82429e+06	1.93023e+06	1.51734e+06	1.60986e+06	1.74809e+06	5.66008e+07	5.78242e+07	5.43157e+07
C6 H10 O12	40331.7	1.48129e+06	1.38143e+06	1.74497e+06	1.55471e+06	1.45012e+06	1.46782e+06	1.75238e+06	1.71622e+06	1.45216e+06	1.41336e+06	1.40201e+06	1.78328e+06	1.45704e+06	1.14898e+06	1.575e+06	342993	398573	358535	172493	188484	175182	315153	319602	313425	277330	313734	392907	416238	263296	267582	41284.5	34638.2	56937.3	69824.7	84282.8	50827.1	47760.7	48102.1	64196.5	41553	63058.5	46751.9	74221.1	51249.9	28122.6	416447	354150	424867
C6 H10 O11	114806	107810	121821	137749	112017	116885	114805	113214	113680	117105	123866	145745	142069	100709	103632	121896	61578.7	51992.3	57515.3	92599.3	129538	131547	110339	50849.1	86831.9	131972	80153.4	91801.4	26405.9	41095	55737.4	36776.4	64850	57313.9	27654.5	26145.1	46857.7	24481.3	85387.2	48736.1	59660	20164.2	57775.4	47304.9	84623.2	40136.1	2.25625e+06	3.08511e+06	2.82347e+06
C59 H92 N4 O7	28456.8	25749.7	17935.3	9735.81	21643.2	25952.2	35830.5	11907.4	15907.8	8749.09	7749.09	7371.69	12609	13983.8	7165.24	12619.6	6011.05	5895.4	5937.31	7895.49	10045.4	11650	12404.9	15995	10702.4	7378.95	6989.48	6861.76	7165.53	6209.23	6500.6	18754	25277.3	24814.9	7838.26	27809.9	14393.9	298871	300478	231062	36676	27761.7	30417.2	53316.2	21269.1	14789.2	32754	40773.2	42711
C53 H51 N O3	14743.7	9912.39	9849.53	9268.64	9250.53	9224.23	8612.45	7960.38	8002.75	8323.63	8447.88	8135.35	8468.18	8447.59	8459.77	7879.25	12222.6	11670.7	11842.6	11180.5	11091.2	10644.1	10706.4	10312.8	10014.8	9583.33	9679.8	9454.22	9244.65	8882.03	8919.57	180728	225200	200198	158336	209850	151875	265688	223996	222726	185455	225614	199804	165536	200896	164589	64813.9	55327.5	43049.2
C51 H76 N4 O8	124706	130844	116660	100051	109682	91533	118238	97230.2	95617	93529.6	97924.6	84916.6	89390.5	100079	97745.2	105330	64157.6	75934.6	62839.3	65870.6	66563.7	88095.5	94796.1	464724	101859	69880.3	99489.5	70696.9	74209.4	80489.5	85165.8	60749.2	641907	144787	95251.2	79925.4	73289.1	105362	120603	379482	204121	118515	128093	96147.8	98151.8	86341.9	107931	85908.4	94300.7
C51 H64 N4 O12	9073.09	9843.35	10098.9	10332.3	12444.3	13108.5	12596.5	8873.51	8918.99	8980.29	9691.08	9980.82	9494.34	11484.4	11905.9	13571.8	120412	71135.7	89055.7	282046	209361	228472	210093	193532	217760	339279	360336	370795	241218	238795	220965	9003.27	8919.39	8835.58	13269.2	14160.6	13000.3	9222.45	9593.78	9718.63	12455.1	12251.5	12800.8	12812.3	13038.5	12370.1	55709.4	65409.5	59592.3
C51 H62 N2 O16	8324.32	7775.2	7215.31	7282.05	6622.22	7177.87	6295.59	5780.52	5480.76	5867.27	5838.5	5980.56	5665.54	5204.71	5439.66	5194.91	8103.41	7616.63	7612.7	7898.69	7787.63	8097.09	7569.23	7277.33	6898.21	6541.02	6392.48	6209.95	6369	5892.13	6068.96	6495.39	11663.4	9321.17	40544	23301.7	47109	23100.5	6601.7	5971.86	5535.8	18082.7	22316.5	7336.4	6690.95	6912.85	9176.85	8042.97	6122.82
C51 H60 N4 O15	1681.9	38703.5	33575.1	32439.4	57703.6	76193.8	80150.5	62402.1	52233.8	63361.8	32429.5	51319.1	52408.1	43425.2	34620.9	30490.6	2012.59	1976.38	1972.08	2101.4	2160.53	2207.27	2227.39	2248.77	2252.98	2336.02	2382.25	2399.82	2212.67	2321.14	2432.12	3824.76	4359.61	4457.24	5336.87	4913.13	5353.81	5463.26	6197.6	6315.08	6350.82	6970.81	7901.01	8005.34	8029.89	8174.64	1994.46	4904.88	7015.84
C5 H9 N3 O11	15214.8	110951	200060	127536	100059	119560	102505	311574	348316	273089	110497	129987	126680	92548.7	130908	108599	39818.7	34407.7	28934.2	38334.9	49593.3	38585.1	36306.6	37959	56837.9	27531.5	35334.5	21861.5	18338.4	12740.3	23427.5	131793	124218	116489	122823	141395	133852	185572	220889	283559	184775	144097	169293	164030	212101	211456	2.09956e+06	1.98884e+06	2.03397e+06
C5 H9 N O4	86395.6	1.82775e+07	6.15555e+07	6.79484e+07	5.21294e+07	5.37927e+07	6.4562e+07	6.31983e+07	6.18594e+07	5.10578e+07	5.70532e+07	7.49613e+07	8.04266e+07	4.57046e+07	4.43934e+07	6.59568e+07	3.79974e+06	4.25477e+06	4.03604e+06	4.78703e+06	4.49805e+06	3.66938e+06	4.52493e+06	4.42261e+06	5.81535e+06	5.54235e+06	5.85748e+06	5.7171e+06	4.79112e+06	4.6067e+06	3.3994e+06	2.95181e+06	2.94233e+06	2.66005e+06	3.66219e+06	4.15706e+06	4.24044e+06	3.88908e+06	4.08302e+06	4.77656e+06	4.83099e+06	4.13275e+06	4.30382e+06	5.77506e+06	6.44481e+06	6.49401e+06	1.55604e+07	1.65026e+07	1.66627e+07
C5 H8 O4	1.06569e+06	1.15224e+06	1.27465e+06	1.22868e+06	1.06761e+06	914490	970857	1.58955e+06	1.333e+06	1.10412e+06	1.24081e+06	1.43743e+06	1.41682e+06	1.14888e+06	1.0113e+06	1.33422e+06	832970	845078	860814	951787	870809	823566	857255	857252	1.02337e+06	897977	970801	902651	970088	1.09579e+06	601294	962053	948126	769926	757185	837346	879153	814431	835173	999199	974010	898057	900934	984376	1.10668e+06	1.14862e+06	8.28554e+07	8.53383e+07	8.09027e+07
C5 H8 O11	85600.7	512309	585268	604367	347405	411175	481441	616532	554446	561456	426249	416071	377543	140663	139853	139342	324792	252384	248647	260785	308710	215801	266699	267482	335949	381138	437056	373962	246383	244136	222275	51879.7	45278	48419.2	65043.6	58888.2	49348.9	71786.3	54433.4	84604.9	56380.2	57373.5	42346.3	44009.2	42152	41797.8	338112	212347	292805
C5 H7 N O3	101905	1.22186e+07	1.33632e+07	1.3971e+07	1.22076e+07	1.24607e+07	1.29486e+07	1.74528e+07	1.74648e+07	1.63094e+07	1.44847e+07	1.54489e+07	1.5378e+07	4.71398e+06	5.36397e+06	6.08493e+06	825744	671906	741855	3.52308e+06	3.36007e+06	3.06107e+06	3.11415e+06	3.16067e+06	3.25061e+06	2.61509e+06	2.67187e+06	2.70783e+06	638482	489664	484791	2.96075e+06	2.93213e+06	2.76259e+06	3.41938e+06	3.47061e+06	3.71855e+06	3.2364e+06	3.35143e+06	3.88715e+06	4.39353e+06	3.90103e+06	3.88352e+06	4.93799e+06	5.50668e+06	5.54358e+06	4.66353e+06	4.40468e+06	5.05661e+06
C5 H6 O11	12461.5	356519	342598	357455	356908	550992	379210	323065	396442	468790	471438	305174	321385	378969	331746	359048	13985	53915.1	46862.2	31628.6	26566.6	22246.2	35469.3	41778	41637.8	31875.8	44838.5	38170.4	116210	11029.5	36786.8	23133.9	25024.9	13769.9	13677	14742.8	40662.4	14283.9	18661.5	27164.3	26597.8	19616	22653.2	16861.5	28605.2	29824.4	77340.3	161400	105151
C5 H4 O9	12283.3	370395	426864	414715	429168	607658	561632	496358	427462	552913	628748	839286	847319	1.42632e+06	946553	1.54084e+06	29264.9	27454.6	25815	17159.5	16480.5	23232.9	26875.9	29773.1	26843.8	33608.9	31983	33649.9	18857.6	52117.7	40519.6	175197	194522	371642	1.55084e+06	4.79675e+06	535503	181252	149067	90740.6	77066.3	102350	68193.6	70455.1	52084.1	41570.7	93765.8	93765.8	331006
C5 H4 O4	56983	1.12558e+06	1.30557e+06	1.53943e+06	1.05701e+06	1.40302e+06	1.14207e+06	1.38089e+06	1.10713e+06	1.21028e+06	1.20715e+06	1.49717e+06	1.48602e+06	1.16408e+06	1.26409e+06	1.53361e+06	97170.4	92543.1	94208.9	105564	110113	73394.8	178228	163105	196615	123220	112849	138126	120688	111592	72592.7	76245.7	62964.8	55686.2	67920	74496.7	93605	47680.9	63449.7	68322.4	37153.2	56556.6	45939.9	75529.2	99226.8	82809.9	423413	561998	592089
C5 H4 O10	38939	1.19172e+06	656989	1.1789e+06	803796	1.06576e+06	1.22234e+06	1.02432e+06	1.00544e+06	821903	825972	875147	1.05717e+06	863502	1.05991e+06	1.0957e+06	290487	326616	342588	169802	149810	142365	213427	266827	264271	169021	206437	258773	310393	149472	249790	42750	50613.8	37729.2	52779	67520.3	53059.7	39458.4	39890.5	48370.5	33621.7	46762.6	37428.2	48004.2	50480.9	28029.1	346813	223356	435123
C5 H13 O8 P	17984.9	9.66534e+06	9.41172e+06	9.82554e+06	6.54758e+06	6.7979e+06	6.35357e+06	8.00051e+06	8.84217e+06	8.46751e+06	6.96989e+06	7.05153e+06	6.52815e+06	7.71154e+06	8.46285e+06	7.40706e+06	1.30198e+06	545536	1.15075e+06	444915	422877	424153	512969	1.23952e+06	581421	797757	837321	752958	1.375e+06	847124	1.38791e+06	16972.2	17118.7	16251.7	21420.7	26477.1	26789.2	19701.6	30564.3	16280.6	16761.9	21022.9	29408.5	31079.8	39501.8	40978	841745	782751	782790
C5 H10 N2 O3	123257	1.04749e+07	1.14116e+07	1.14953e+07	1.08104e+07	1.07059e+07	1.09111e+07	1.69492e+07	1.64675e+07	1.61132e+07	1.29884e+07	1.26013e+07	1.29012e+07	2.50494e+06	2.36032e+06	2.61341e+06	769340	663398	700736	4.16803e+06	3.94632e+06	3.6804e+06	3.64001e+06	3.74086e+06	3.73406e+06	2.99508e+06	3.03988e+06	3.00439e+06	441743	306265	402462	3.20482e+06	3.14533e+06	2.99229e+06	3.5795e+06	3.67952e+06	3.91201e+06	3.4045e+06	3.50629e+06	4.00018e+06	4.52185e+06	4.05644e+06	3.99487e+06	5.07659e+06	5.55321e+06	5.625e+06	4.69535e+06	4.61525e+06	4.75834e+06
C49 H72 N4 O7	203536	172668	165410	138414	162040	169693	199350	135689	140885	140519	176613	141891	154555	164166	159420	142797	178238	161422	173656	174717	128437	196126	133117	1.09862e+06	200227	152836	173972	155758	148010	128806	154708	156032	1.24487e+06	195494	160502	140942	168503	151869	138852	1.19653e+06	314789	210333	181750	137331	160711	130409	146765	110788	138527
C49 H69 N3 O7	236373	184940	181711	155061	180019	185032	214602	148049	150921	156292	192583	157314	167749	175227	169669	151556	195158	179924	191631	201731	150662	219113	152605	1.2376e+06	215865	168634	191668	171607	163904	140259	168497	173150	1.35886e+06	221344	171436	150196	181369	162611	169130	1.33054e+06	347375	224975	189179	152868	170399	140005	164991	126365	153833
C47 H68 N4 O6	286337	242788	272764	275296	248318	256679	259243	236469	231380	201518	238884	230799	232933	217181	193680	229130	204687	248722	254931	218535	220232	240161	261920	1.93182e+06	296475	188903	232638	198011	188263	222726	238290	209248	803542	346296	282997	239582	231980	225808	280150	1.0196e+06	648087	293986	339533	302676	222140	197208	196354	181784	224757
C47 H65 N3 O6	366951	306243	329847	356191	308424	314283	335875	293615	290816	275945	302418	286152	286885	274944	249847	280595	260145	320658	316823	268219	278984	318324	316461	2.62285e+06	381710	264107	296767	260061	265390	272001	294802	277034	1.78591e+06	433728	330901	297578	281671	265039	311926	1.30468e+06	849424	364470	401258	379093	262419	246051	254648	232194	280618
C46 H64 N4 O6	95603.3	64196.9	80874.9	72213.8	71241	83346.1	79812.6	88939.4	45598.9	74473.5	25733	75117.6	46918	79510.9	71279	77525.9	54460.1	60382.5	73955.6	70423.4	57611.9	74869.9	76667.9	666502	114240	50073.5	73974.2	83940.4	82701.7	59375.3	66597.9	46680	999368	68978.9	85627.3	53785.7	59307.1	63022.5	54193	363355	172829	97509.2	92860.2	71626.7	65838.3	55969.7	70833.7	76240.5	78445.3
C46 H58 N4 O9	18065.1	718787	715573	629905	614319	619970	612508	692956	485029	735121	840630	867124	888052	820096	824750	770824	72260.7	70885	60473.5	367665	303903	311686	781869	731144	740831	392816	441447	378979	104222	104681	99855.9	26174.3	26323.8	18811.4	40637.4	22612.3	22273.4	35093.2	31355.6	16157.3	23434.8	29839.4	19471.6	23572.5	24942.4	29402.7	310401	313209	297596
C46 H56 N4 O9	4881.43	70723.5	52302.3	61658.7	49516	67801	58706.6	41286.7	47648.2	41632.2	76121.1	85993.3	77711.3	102035	104938	79449.8	13559.5	19763.2	21947.4	197743	163350	142584	82618.5	87226.1	58775.1	58068.2	95531.4	73707.4	19850	25560.4	31595	6406	6777.72	6767.67	7631.54	7445.22	7538.51	7755.76	8932.02	8468.35	8232.01	10683.2	8325.02	9785.81	9397.1	9528.82	56459.4	48141.3	55846.8
C46 H56 N4 O9	91259.9	35472.8	24151	29092.1	37090.7	38256	30727.9	52583.1	52498.1	57359.8	14296.7	9601.52	16594.1	16674.8	9642.26	10945.6	488558	413607	379366	1.96471e+06	1.66751e+06	1.64313e+06	1.00027e+06	1.0182e+06	967897	1.28067e+06	1.27352e+06	1.12214e+06	367099	369451	336236	8592.95	12673	9621.55	16731.3	14776.8	6243.46	6143.29	9773.95	10425.2	11574.6	6108.39	13639.7	13334	10665.2	16900	300719	160797	117049
C46 H56 N4 O9	11327.5	71280.7	22048.4	17379.9	41428.1	144098	37546.3	85210.2	191103	17991.1	45821.9	19611.7	21337.1	16092.9	18274	21468.3	108980	35420.2	98384.5	1.3011e+06	515507	491484	616236	390992	261295	547483	491044	214763	90291.4	122837	189669	4834.68	4590.75	4553.24	5880.25	5746.25	5495.52	4413.35	4783.44	5721.67	5936.1	7017.74	9107	5350.9	5304.73	5090.92	139902	105765	96725
C46 H56 N4 O8	11296.2	7.6209e+06	7.79055e+06	7.67545e+06	8.4939e+06	8.57137e+06	8.74779e+06	1.34008e+07	1.36549e+07	1.32411e+07	6.28232e+06	6.35856e+06	6.34911e+06	8.65145e+06	8.92494e+06	8.63946e+06	3.2718e+06	3.181e+06	3.1885e+06	1.35796e+07	1.36475e+07	1.35383e+07	1.16595e+07	1.15845e+07	1.14073e+07	1.51836e+07	1.54452e+07	1.48892e+07	4.23087e+06	4.07886e+06	4.15339e+06	368633	423566	470844	557717	616744	657909	479494	562975	496117	656340	650389	603549	910080	958144	889328	6.47745e+06	6.42927e+06	6.31382e+06
C46 H54 N4 O9	20375.2	152481	176379	116633	138129	189375	171613	210310	187547	232261	121937	154300	105652	148153	178233	263896	718457	767010	601253	3.15661e+06	3.12222e+06	2.83863e+06	2.31481e+06	1.97086e+06	2.3662e+06	3.17143e+06	3.50173e+06	3.28073e+06	1.18058e+06	1.18151e+06	1.04536e+06	14007.6	29405.3	20429.9	52012.9	58700.2	34971	35422	27292.9	38801.4	47496.7	33594.1	40744.3	34061.6	15916	27336.9	831851	863309	906610
C46 H54 N4 O8	5554.74	103603	105623	114543	120978	113221	117917	206560	164038	200089	124174	88812.3	106964	116269	111170	173685	607271	634213	645113	2.54285e+06	2.55769e+06	2.60796e+06	2.07767e+06	2.10195e+06	2.16398e+06	3.08341e+06	2.96639e+06	2.87834e+06	1.14988e+06	1.06719e+06	1.17755e+06	78558	57515.2	98425.3	162734	171999	159350	91197.7	228767	172107	152369	145723	165033	304811	290909	163397	566574	484063	407241
C46 H53 N3 O3	7054.65	57431.6	47992.8	59137.4	48045.3	48111.4	45377	28037.4	24179.8	30584.6	83842	62018.7	78565.1	63047.3	60698.7	67131.1	10557.7	7522.21	8019.85	6902.63	7177.66	7065.91	7133.74	6754.92	7319.37	7545.37	16036.6	8026.13	7255.77	7792.01	11257.8	8223.04	8617.22	8924.02	8575.22	8902.86	9487.13	9233.23	10337.9	11418.7	11407.6	10752.8	11404.7	11853.4	11719.6	11826.7	33150.7	34337.4	28534.1
C46 H53 N3 O3	25667.9	396442	296944	357404	262948	262617	244613	241144	235349	237144	145996	131737	117551	87070.2	65074.2	54403.8	83982.7	120671	403990	1.11318e+06	627878	231713	189206	84833	69994.5	58437	114450	103883	57163.5	29460.1	42878.9	15177.3	10865.5	10005	9934.21	9611.68	8223.82	11660.2	13690.1	14463.9	10531.1	8784.99	14858.4	19480.2	11905.7	18074.9	183548	108994	22058.5
C46 H49 N3 O3	4003.63	23306.4	24452.5	21433.5	23419.5	17836.5	27924.2	41521.8	36242.4	36771.3	27758.3	26670.1	28910.8	10898.5	6883.99	11563	10483.9	6663.79	8928.54	4122.01	4898.66	7009.18	6268.54	10469	6484.75	7295.08	10180.2	7003.03	21094.4	17366.3	17500.8	3808.36	3637.98	3864.19	4051.85	4398.45	4129.04	4082.93	4321.23	4379.55	4460.44	4411.91	4240.31	4496.33	4490	4522.35	9914.41	7442.3	8276.03
C46 H34 O5	6916.9	42551.2	31357.8	17919	66368.1	42366.7	42885.4	19421.7	20025.9	22613.6	68705.7	70226.3	50976.6	53992.2	55187.6	60729.2	7514.34	7818.41	7951.24	8213.89	8042.68	7779.5	7838.21	7865.28	7935.8	7822.08	7850.03	7862.77	7902.47	6597.63	7837.21	6785.26	7146.56	6963.8	7127.7	7093.12	7127.66	7567.99	8018.4	7986.47	8054.7	7986.05	8098.04	8202.57	8242.19	8247.92	10836.5	10836.5	7972.47
C45 H64 N4 O5	195596	204930	195408	188381	203397	213451	174634	222545	209876	200313	209938	210059	142990	200997	206090	197350	183996	191399	247275	157275	192923	195395	194433	1.67033e+06	237603	249167	201270	164038	268548	199708	249579	118030	1.72829e+06	299454	234625	244699	240646	206360	257491	757599	279147	246632	241772	210078	189044	241225	220878	171397	187491
C45 H61 N3 O5	393654	325248	321240	305427	328160	339478	291380	361944	332292	337642	341589	331089	269038	311271	321200	303403	289950	346188	359101	278888	340849	342553	323262	2.76129e+06	421952	407468	322792	322679	413416	272046	363435	208961	2.64559e+06	443428	416319	388710	349652	326133	360340	1.15482e+06	524726	352393	364245	337168	290848	350877	334051	300747	281021
C45 H56 N4 O9	14982.4	33279	23418.1	26612.7	34834.1	10304.4	34583.2	59568.8	46599.6	20340.1	18416.3	20509.2	23183.6	32179.1	5569.12	24336.1	57696.6	35514.7	24509.1	35791.5	34817.5	15395.8	17344.7	16952.5	15742.1	13022.7	22734.9	12462.7	6033.72	5540.65	9905.97	2952.96	3020.94	2810.5	3187.24	3013.22	2903.39	2866.52	3020.45	2954.32	3351.19	2675.74	2560.48	3059.08	2861.18	2826.93	265716	23246.1	21722
C45 H56 N4 O8	8281.91	452066	475054	448961	298477	377516	419646	166054	184265	188546	529378	551806	410445	515978	401500	479528	16849.5	17488.5	16157.8	20404	19399.1	21584.8	20943.6	21417.4	17823	18727.3	19769	19466.1	18687.8	18416.2	18825.6	17049.3	17276.4	17176.5	17792.9	16803.2	16815.8	23158.9	25270.7	24389.2	21388.3	21256.7	22315.5	30858.4	31026.5	31950.1	131029	133054	144790
C45 H56 N4 O10	6120.37	274572	259940	257271	320913	291842	292013	126410	125020	119400	574290	569992	536616	741604	744794	865000	9294.75	6158.79	6119.67	11468.6	10817.5	12669.7	6983.43	6948.92	6499.89	5926.44	6072.21	14382	5832.68	7614.3	5974.56	6615.76	6963.12	6659.54	7758.05	7528.61	7441.63	7717.26	8326.65	8335.07	8058.2	7894.17	7719.37	9420.84	8996.02	9070.78	156801	163610	175453
C45 H54 N4 O9	5038.62	802937	915859	673661	1.03864e+06	1.12307e+06	794620	740279	820008	808424	1.15974e+06	1.03302e+06	789451	1.51352e+06	1.46879e+06	1.39017e+06	8916.23	9131.31	4999.47	11610.7	13747.9	5336.4	12130.1	7544.18	11175.3	25350.6	13519	15706.9	9129.61	8560.57	11189.1	12490.8	12605.2	7327.67	10832.8	8159.27	7913.51	10906	7712.31	7780.85	14353.6	8932.33	15325.4	19974	11019.3	11622.3	320785	330955	259380
C45 H54 N4 O8	13080.4	501271	490389	494868	485034	490565	496804	376563	452966	446138	530561	571431	542460	390261	309783	393197	45455.4	54135.3	56755.7	40430.2	42064.5	38584.9	99738.6	122272	105691	153165	158482	139451	70992.5	62265.1	74288.1	13535.1	13414.8	11791	12099.2	12328	12344.6	12051.7	13381.2	13361.6	15958.8	16165.6	12902.5	14810.8	12993.7	13284.1	188897	142296	159867
C45 H54 N4 O8	2093.04	22834.6	6239.72	3918.86	4415.67	5397.81	4458.3	86920	52632.9	103492	14797	5082.46	2269.78	40965.2	25052.5	37603.1	4351.89	2832.48	2582.51	2862.94	3216.39	4861.93	6563.53	5332.88	5159.9	11481.6	16576.2	10064.9	2686.13	3510.29	1791.92	2879.96	2950.81	1518.47	1554.2	2176.93	1502.35	1488.28	1608.85	1679.24	1690.78	2578.05	3347.19	2924.31	5440.19	3089.07	8426.91	7650.63	5779.41
C45 H54 N4 O7	12088.4	2.78768e+06	2.65881e+06	1.96124e+06	2.13488e+06	2.07568e+06	2.15863e+06	1.8389e+06	1.78004e+06	1.8718e+06	1.60364e+06	2.41343e+06	2.36593e+06	2.34218e+06	2.32045e+06	2.33061e+06	38944.2	38480.1	65446.6	36300.8	39608.3	53122.5	77612.1	65085.9	58763.9	76523.4	100308	113498	39346.1	44446.2	49800.3	1.14632e+06	1.02653e+06	1.06844e+06	2.40934e+06	2.31277e+06	2.21654e+06	1.77089e+06	1.74291e+06	1.70622e+06	2.9123e+06	2.97173e+06	2.83864e+06	2.66998e+06	2.46788e+06	2.50714e+06	910715	764286	890084
C45 H52 N4 O9	25406.6	3.277e+06	3.20449e+06	3.06235e+06	3.23582e+06	3.00411e+06	3.09377e+06	2.22884e+06	1.94456e+06	2.08125e+06	2.90958e+06	2.49295e+06	2.696e+06	2.56828e+06	2.32463e+06	1.97105e+06	38749.8	25991	23669.2	23176.6	35126	23332.6	17868.7	53130.1	37860.4	34274.9	65594.6	41581.4	20481.6	28064.1	23783.7	10071.6	9513.13	9665.24	11815.4	11681.6	11225.6	8965.76	10089.4	10023.4	10402.4	10678.9	10840.9	10734.9	10736.3	10333.9	561134	645214	604837
C45 H52 N4 O8	11565	2.97638e+06	2.97462e+06	2.92546e+06	3.47503e+06	3.44211e+06	3.53143e+06	2.57466e+06	2.63333e+06	2.68976e+06	3.71746e+06	3.61073e+06	3.7086e+06	3.72485e+06	3.69715e+06	3.65102e+06	39410	32704.9	39862.3	32602.6	38078.1	26812.9	60544.9	62223.1	68117	98268.8	88386.3	106192	36688.7	49786.6	44303.1	17327	12919.8	10441.4	17729.1	21719.2	29375.4	17428	15754.1	11611.9	22446.1	15722.8	17734.9	16135.3	11568.8	17226.5	1.10707e+06	1.05277e+06	1.06373e+06
C45 H52 N4 O7	7890.01	1.01574e+06	1.01352e+06	986562	754145	714528	742721	805873	874103	911244	903338	897231	891561	444593	450970	450894	11437.1	9716.96	9247.23	10010.5	12604.2	9885.91	13799.8	22827.1	12810.7	13331.9	12601.3	11305.6	10352.9	10285.8	12401.7	15246.7	16965.6	16404	19534.7	18171.1	19759.3	20110.6	21902.2	22620.6	22101.1	45206.6	28162.2	32182.2	28603.4	27553.4	221847	216437	200851
C45 H52 N4 O10	14147.1	91668.6	75648.5	80048.3	95643.1	55442	72422.5	36041.7	23992.2	30752.3	59124.1	61327.1	61237.6	48076	43764.1	32922.2	16794.3	14709.4	14711.9	13921.9	14650.1	14306.1	11632.3	10966.9	10880.7	11724.1	12542.9	10864.7	9440.9	10087.2	10216	7318.4	7816.88	7629.08	8883.71	8308.67	8517.99	7533.22	7749.81	7544.21	9184.18	8447.98	8782.89	7774.31	7494.15	7890.35	15044.3	15044.3	17577
C45 H52 N4 O10	6040.22	106914	167617	126378	217089	231859	222130	155277	110482	143868	264644	246489	257058	231952	221342	220279	6031.64	5707.35	5874.71	6191.69	6009.54	6090.91	5870.97	7570.62	5993.89	6189.15	5745.42	5906.96	8681.36	6030.91	5958.64	6003.83	6022.98	6060.67	6123.72	6065.36	6329.14	6111.84	7311.01	7125.11	7238.13	6827.17	6911.7	6824.01	7238.56	7033.61	60130.3	56326	57445.6
C45 H52 N4 O10	16902.6	283554	247574	207785	241510	247919	215775	118128	114870	109794	195969	187701	177417	166923	163667	143353	14728.8	14979.5	14031.1	14379.1	14295.8	14005.7	13759.8	13841.1	13879	13156.8	12962.1	13241.1	12803	13098.5	13113.8	11688.7	11689	11575.3	11772.1	11843.5	11796	11323.4	12797.7	12400.3	11920.2	12102.7	12160	12206.8	11937.7	11884.8	50139.4	48574.4	40270.4
C45 H50 N4 O8	44407.8	2.1434e+06	2.13913e+06	2.27361e+06	2.08304e+06	2.10008e+06	2.14492e+06	1.69475e+06	1.6786e+06	1.66164e+06	1.27158e+06	1.23423e+06	1.18159e+06	1.08568e+06	949082	799645	26646.2	33579.8	25794.3	26798.2	33489.1	27998.3	26671.7	20641.1	22373.3	45679.9	38493.7	41419.5	18447.2	18696.3	20436	8644.74	8554.33	8346.32	8486.08	7999.29	8172.12	7696.35	8873.06	8475.19	8440.55	7865.42	7751.26	7570.47	7813.31	7450.98	149866	142168	145676
C45 H50 N4 O7	12008.6	4.97908e+06	4.7165e+06	4.42617e+06	4.24538e+06	4.14105e+06	3.96344e+06	1.80626e+06	1.79569e+06	1.83833e+06	7.42659e+06	7.67371e+06	7.34087e+06	7.40349e+06	7.7357e+06	8.50543e+06	30343.3	22306.9	16031.4	13658.2	17588.9	17371.2	39622.7	31364.7	24334.7	81880.9	63233.2	80270.6	27677.1	28760	21675.5	15752	18287.4	23111.2	20933	20545.8	20043.2	17511.9	29121.3	20181.6	21490	21957.3	22855.1	30729.6	27621.9	29866.8	2.89448e+06	2.77717e+06	2.78659e+06
C44 H58 O13	18971.4	359587	314686	343359	349381	371817	347431	213825	225955	205199	360940	358295	340793	318224	352249	292217	20636.3	20065.1	18613.4	18674.2	18447.9	18236.9	14472.4	13556	13507.5	15594.5	13248.6	13186.4	12581.4	12648.9	12809.6	8988.92	8422	9334.23	10611	9867.98	9930.53	8113.47	9086.87	9102.97	9371.24	9360.6	9895.22	9478.64	9778.85	9477.33	68279.3	73344.9	56096.9
C44 H58 O11	6327.03	5589.05	5920.34	7488.37	7761	5875.05	6130.18	4812.24	4900.14	6054.57	6675.44	7247.78	5240.07	5214.57	5431.88	10347.1	6253.37	6400.63	6303.19	6499.01	6434.3	6078.94	6134.72	5758.83	5881.28	5838.39	7535.05	6066.85	10406.5	5947.31	5638.22	62536.3	72389.3	70684.7	95296.7	88434.8	89787.5	119181	126461	120746	98332.9	87746.7	90339	263497	226556	234910	34566.6	27695.8	32758.2
C44 H56 N4 O8	17404.3	17816.5	16356.2	12590.7	16008.5	16479.7	14419.4	11811.4	12696.9	16847	14021.9	13505.4	13969.4	12142.4	13981	11489	41052.2	39589.1	40599.2	53232.8	51500	52583	43592.1	43390.5	39568.9	38406	39855.2	40300.3	41692.9	39543.8	37754	81618.6	97102.8	106160	60072.4	59379.2	64799.3	32521.5	45091.8	36876.9	110635	122400	122657	246978	226619	237072	25471.7	21633.3	88278.8
C44 H54 O12	13210.8	568014	542613	377876	563757	539026	523368	460930	461702	398902	487984	428589	467072	380616	263853	324488	14751.7	14986.3	13941.3	17316.8	17810.7	17311	15698.5	14658.3	14139.4	20298.9	15005.9	11316.7	16769	11501.3	11349.6	15306.2	15416.5	14862.6	19042.2	18490	17653.6	16733.1	18187.7	16959.9	16278.1	17830.4	18496.3	18999.5	19867.6	19518.6	102640	103037	102362
C44 H54 N4 O8	9320.4	8867.36	8191.12	7904.02	7624.53	8309	7080.02	6399	6576.01	7301.92	7962.53	9059.99	7367.19	16132.1	7416.62	11086.2	8318.12	8092.12	7686.08	21733.7	16603.3	14190.6	14225.4	11089.1	7564.81	7189.72	12185.1	6937.89	6729.58	6703.56	6588.13	287630	247075	402225	338409	339193	293157	496530	490229	411703	279913	451109	573268	290262	393409	340951	89114.2	111478	77781.5
C44 H54 N4 O7	67560	8887.46	18321.5	14969	7858.12	8164.13	6913.54	10474.7	9246.78	6362.54	6245.54	9092.42	6044.17	6141.32	6117.15	11090.5	65882.7	90949.7	60502.5	71040.9	66374.3	68388.3	60389.4	55394.9	39727.9	44770.6	44494.5	41723	37417.1	44350.5	45960.4	1.11857e+06	1.224e+06	1.22023e+06	1.14648e+06	1.3694e+06	1.21821e+06	834442	528403	944078	2.32866e+06	2.61428e+06	1.18187e+06	1.29166e+06	1.46517e+06	1.47984e+06	293773	325925	342041
C44 H54 N4 O6	7755.73	17082.5	13247.7	12929.9	13903.2	16764.6	13397.4	11990.4	15718.9	17514	18550.8	15539.1	16137	20707.8	18358.4	16583.2	39399.2	39331.4	40589.5	54384.4	56675.5	59853.4	50620.2	50321.7	48366.4	51649.7	51093.2	57906.6	59536.1	58989.6	58985	1.00868e+07	9.44775e+06	9.35072e+06	2.35359e+07	2.20756e+07	2.18359e+07	1.30879e+07	1.46018e+07	1.39772e+07	2.21587e+07	2.2147e+07	2.24838e+07	2.72992e+07	2.7747e+07	2.81172e+07	2.42946e+06	1.4553e+06	1.59682e+06
C44 H54 N4 O6	9208.28	10060.8	10771.7	11348.9	12880.5	13203.6	22609.8	17235	16693.1	12990.8	10773.1	10352.6	21318.2	24867	22584.2	11029.5	20766.9	26907	27092.8	513590	506487	459489	945812	950367	984766	247180	240504	219491	30611.2	26776.7	17166.4	110560	92149.4	74451.1	167795	230881	191633	113493	103935	104140	157346	177974	154374	166240	171523	167534	134208	132685	134185
C44 H52 N4 O7	18575.9	9605.06	9484.48	8871.18	8752.27	8679.66	8060.96	7412.29	7414.54	7674.48	9809.27	7431.59	7701.3	7617.34	7597.2	7047.83	13638.7	12868.3	12423.5	12056.5	11836.8	11247.2	11205.8	10695.7	10296	9691.15	9712.75	9363.73	9140.52	8721.01	8659.54	507646	411284	283250	420279	554105	561423	403341	319298	642082	648211	520400	424180	421525	495149	458649	230412	214662	134624
C44 H50 N4 O7	32658.8	1.59759e+06	1.58405e+06	1.5891e+06	1.55928e+06	1.57467e+06	1.61729e+06	1.21945e+06	1.15688e+06	1.13123e+06	1.65014e+06	1.66093e+06	1.601e+06	1.43564e+06	1.39798e+06	1.41582e+06	28248.1	28602	27820.6	26946.7	26539.2	25812.5	27037.9	26748.7	25778.4	24349.2	23995.8	25365.7	23516.6	23336.9	22923.2	19943.7	20574.7	20050.7	19218.1	18375.7	19309.5	18933.6	20737.8	21556.5	20601.1	20735.2	20352.2	21050	21021.9	20217.7	377779	408491	396203
C43 H59 N3 O11	5846.14	2.85104e+06	2.86264e+06	2.83627e+06	3.21343e+06	3.16216e+06	3.28831e+06	4.92177e+06	5.06343e+06	4.95807e+06	2.38119e+06	2.39856e+06	2.35532e+06	3.285e+06	3.39228e+06	3.31841e+06	1.1704e+06	1.18961e+06	1.19425e+06	5.01702e+06	5.10693e+06	5.07726e+06	4.39921e+06	4.40601e+06	4.27119e+06	5.6451e+06	5.86362e+06	5.58464e+06	1.58526e+06	1.53978e+06	1.56899e+06	161745	144087	130832	223700	210888	213306	169122	214534	171886	230151	234223	216151	345473	333544	323796	2.4075e+06	2.40053e+06	2.40842e+06
C43 H52 N4 O8	4330.91	15180.4	12848.7	9228.41	38912.6	32654.4	35613.4	39664	30739.1	24072.3	30965.3	29406	37463.7	31671.8	25205.6	29926.3	4430.78	4248.84	4300.54	5141.33	11896.7	23640.1	28547.6	18764.3	4806.11	4264.06	11147.3	4109.39	4394.15	4146.37	4335.91	4872.94	3788.37	5823.45	6583.69	4587.37	3975.07	4098.27	4305.03	4357.63	4373.31	4295.94	4855.68	4230.71	5232.73	4235.7	4755.59	6146.04	4680.01
C43 H52 N4 O8	5724.69	24123.4	25149.5	25679.4	25490.9	24362	22112.9	23792	24733.9	25608	20672.5	20601.5	21424	19080.1	19971	20255.1	30997.3	30292.3	28002.4	40873.7	42676.5	42180.5	37041.5	36223.9	37645.5	34932.1	32619.5	34370.2	35828.4	34390.1	37521.4	364022	354945	408787	497047	717212	654508	322991	321351	325705	523896	555269	501021	781114	670437	729338	116949	140720	135777
C43 H52 N4 O6	5447.21	8238.7	10346.5	8524.18	8654.68	26956.6	9886.24	14387.5	7899.72	8309.85	17891.5	10103.4	38375.2	46632.8	30091.3	38170.9	5791.27	5840.09	5700.49	6318.7	6474.02	6586.83	35462.8	24683.7	23719	6473.87	6446.62	6349.77	6201.42	6635.28	6677.13	102868	100720	111451	333550	323847	304796	111620	123308	115608	246062	243529	294325	273036	300133	237140	15131.6	13047.7	14332.1
C43 H50 N4 O7	9586.83	42818	41278.2	40315.2	40864.5	38441.8	36770.8	37130.7	40640.3	38660.6	36535.7	39741.5	39367.3	41588.9	39884.8	40664	16351	16982.8	16542.3	19115.6	17344.7	18714.6	18242.6	18218.3	18236.5	22418	19651.7	21297.3	21713.5	23946.1	20441.8	923216	770222	1.01506e+06	1.64599e+06	1.9024e+06	1.78316e+06	812165	872359	820200	1.49637e+06	1.22231e+06	1.43298e+06	1.84932e+06	1.76011e+06	1.8087e+06	358272	394941	345021
C43 H50 N4 O6	3469.8	47622.2	67542	54259.4	217591	471643	132681	84734.3	38940.4	37129.8	31218.3	71875.7	19615	26743	14678.2	13600	5598.77	5825.22	6374.68	7429.13	7689.59	8332.06	8863.53	9147.23	9833.2	10795.4	12220.5	13386.7	15071.3	17859.3	20327.7	17440.9	17316.8	40271.4	84009.8	76513	58224.7	66337.9	35939.8	18294.9	38980.5	42869.1	33307.7	69257	35456.5	66498.7	23909.9	23909.9	131378
C43 H48 N4 O7	9547.72	7796.45	9163.54	8877.15	8267.8	10006.7	10281.1	7472.65	7635.09	7555.46	7641.59	7924.56	8515.62	7744.65	9146.98	9293.88	11661.9	11318.7	12427.3	15467.5	12322.7	11930	7952.56	8932.51	8780.87	9577.26	9031.45	9304.82	8572.2	8116.81	7794.48	15687.2	14315.5	21758.9	37551.9	51147.8	36765.9	79268.5	79798.7	71663.9	116428	87606.9	109686	94890.1	82264.3	72694.9	12305.5	13523.2	7506.77
C43 H48 N4 O6	7551.59	6706.36	6670.91	7002.87	6742.25	6745.87	6138.08	6988.44	7471.21	7129.43	6245.53	6265.74	9762.43	6516.65	6539.25	6264.15	7157.52	7243.43	7050.5	8333.61	8731.46	8166.32	7731.01	8008.01	7646.1	8244.96	8212.68	7995.44	6495.75	6431.11	6625.04	51569.9	51256.4	57305	105404	113782	97067.9	106837	120396	100331	200639	186137	228048	142164	120097	139319	19237.1	33464.4	16798.8
C42 H82 N2 O9	7424.07	23793.9	13329	192865	207975	20965.4	224928	166763	198939	256230	246452	268276	249250	233712	32558	257408	14983.2	18564.3	7954.56	8047.47	8748.44	13150	8831.32	11047.5	29971.4	13569.2	19311.8	27240.1	17683.6	12771.8	18296	196270	98549.9	93950.5	69526.9	98176.8	19482.8	140082	42072.2	164455	142411	243492	114975	161876	174629	415689	11670.3	10626.8	216520
C42 H57 N3 O11	5658.78	925691	902748	958381	829087	782746	782099	412346	425879	326694	1.05434e+06	997061	1.054e+06	923830	958677	911427	6514.93	6614.87	6735.7	7359.81	7387.8	7436.75	7413.15	15186.9	7021.79	6661.58	9981.61	12883.4	6695.04	6761.65	6992.17	297070	295281	297608	269992	312078	343901	290305	324855	314206	519745	565534	579006	15727.7	437523	420160	276723	260548	261933
C42 H54 O11	7673.51	155588	145404	147736	273370	203114	295277	228357	243155	299182	236002	217922	257824	188695	240116	217125	29706.1	31599.3	34670.4	42038.1	39776.2	42038.6	40360.8	36727.5	40091.3	35023.7	38818.1	34040.4	39808.1	37367.8	41132.1	545304	657355	429188	1.0129e+06	951346	1.00571e+06	544917	560506	570821	715456	803900	755936	944721	1.07554e+06	1.4765e+06	318465	198262	248037
C42 H54 O10	11082.1	49449	45119.6	46672.9	97280.1	103226	97027.4	95422.5	96822.2	97906.2	69330.2	79539.8	59627.3	72783.9	62959.6	76639.7	9164.98	8555.48	8460.35	9887.17	30383.6	16439	42852.8	38213	28486.5	12347.4	8713.84	7023.36	6908.26	6463.9	6578.34	66473.7	4376.54	4434.09	8591.26	5691.06	9139.01	8059.91	12388.7	6993.1	4477.34	5716.3	4524.27	11472.8	7874.2	4102.19	55717.8	8747.66	19475.2
C42 H53 N3 O11	17791.2	203056	206273	233407	211634	189512	201248	171749	181623	172046	163506	168609	175114	150819	119864	130059	18211	17518.3	16103.4	19776.2	18981.9	18789	17378.6	16073.6	14787.3	12857.5	15900.7	13545	11655.6	11569.4	11679.3	13146.2	13844.3	13535.5	17535.4	16673.3	16266.9	15316.8	16595.2	14278.7	14661.2	14941.8	15442.8	17781.7	17811	17450.7	32114.5	33689.6	25129.8
C42 H52 N4 O10	3927.74	42516.5	26590.8	37327	43565.1	43795.6	53112.9	8513.64	5211.96	5935.39	130916	118096	126092	105141	110590	138561	4339.22	4115.69	4348.51	4788.09	4731.1	4859	4402.7	4658.42	4446.7	4358.76	4082.91	5597.83	4216.47	4261.32	4273.01	6060.25	6048.52	6402.49	7860.74	8212.69	7935.45	6252.14	7172.62	6991.62	8084.43	8312.11	7993.74	11168.5	10793.4	11333.3	33141.2	34510.6	33544.3
C42 H48 N4 O7	51434.2	351422	455754	424206	538477	485179	514682	284428	219665	469507	545984	431811	430357	527943	493646	509856	84402.5	90274.9	77472.6	85887	79993	84642.7	83258.6	79124.4	77214.7	66251.2	67366.4	65712.1	67226.3	62188.7	69307.3	104943	134967	168431	135660	128938	71485.8	54678.7	70285.5	80702.8	134944	165087	157878	156280	134540	128329	153522	142139	134671
C42 H48 N4 O7	14333.8	207779	209339	218700	288064	248390	227560	131572	128364	120763	271346	270452	293922	356219	376190	360182	14195.2	16728.9	14060.6	14588.3	15505.7	14450	16626	21473.8	14067.7	15067.1	19956.4	14803.3	14209.8	15424	14273.6	14158.2	15114.7	23507.5	15815.6	15617.4	15147.3	17482.9	17476.2	21019.7	16335.1	16388.6	22189.7	22022.2	17374.1	17938.9	62584.3	57812.9	55574.6
C42 H48 N4 O6	27238.3	28828.1	177707	29751.8	127335	37214.1	60124.8	25603.1	27130.9	58491	27106.7	28707.5	47095.2	34943.3	34811.6	45375.1	46671.5	47088.4	45971	51592.2	49088	47767.4	32542.1	31977	55638.9	38927.3	39527.9	52733.2	32882.9	31192.6	47009.3	179229	184859	210967	488293	448521	1.09537e+06	314624	319622	328950	480775	600243	338367	430830	437327	438628	94782.9	84876	229068
C42 H48 N4 O6	6066.98	7596.22	17373.9	31354.9	54447.6	79034.2	17925.5	9187.27	5283.94	14838.1	16157.9	32596.7	95888	69519.4	31792	92342.6	5984.91	6015.63	6143.24	6444.25	6516.32	6427.26	6789.62	6785.63	6360.49	6293.26	6105.31	5739.13	5644.26	5854.04	5647.86	52416.8	45223.9	51153.7	101859	106428	119159	50263.8	59649.5	46261.3	60625.1	53022.6	50420.8	95582.5	81941.3	95102.9	42946.7	31331.3	37903.1
C42 H48 N4 O5	18016.2	500636	735010	725139	586836	670390	584062	547207	506957	539410	463952	494503	596287	470214	450722	350436	83280.6	77987.1	99166	117655	94844.1	109211	104068	94368.4	91792	110744	97699.1	77718	80809.1	77019.4	73883.2	14245	20367.3	14033	30698.8	17380.5	16724.8	16072.7	22379.9	19267.1	21276.7	16169.7	18101.3	21574	29483.3	30385.2	164866	116867	118270
C42 H48 N4 O5	91292.8	586707	275927	812573	552455	610855	604852	556674	506957	221222	389029	161501	253303	429386	370985	311679	34559.5	31615.7	28698	28969.6	50173	25879.2	24922.8	23693.8	22663.4	22370.5	27919.9	34273.5	17089.5	15851.2	19596.9	78829	48429.5	97764.1	160744	185878	154919	81709.8	95471.8	65497.6	105978	99434	89438	405241	353102	365194	113201	50649.7	70325.8
C42 H48 N4 O5	10607	2.343e+06	2.25634e+06	2.45605e+06	2.01477e+06	2.25494e+06	2.40328e+06	526755	538422	516569	3.67369e+06	3.68269e+06	3.32029e+06	3.49146e+06	3.44969e+06	3.33298e+06	12590.7	10883.5	10722.7	12630.3	17281.7	13842	15215.9	14761.8	11436.6	11293.7	14712.8	13037.9	12905.9	14010.4	11706.8	139401	195497	149667	273931	246334	306419	243504	275532	300890	233909	192180	214599	1.08297e+06	912855	1.04379e+06	719353	656173	499061
C42 H48 N4 O5	12656.9	38844.4	29188.3	52628.1	36318.6	31573.3	36749.1	24331.6	27664.2	30349.3	47940.5	36935.8	57721.8	44331.9	46667.9	36020.6	12121	12329.8	12062.9	14330.5	18478.5	14183.7	13494	14046	13476.4	14671.6	14683.4	14362.2	13230	11776.6	13460.5	443090	387331	394002	672153	667413	673930	441419	425371	440884	524705	536771	469441	670614	692621	668387	165296	132167	150567
C42 H46 N4 O6	13375.3	2.43906e+06	2.32968e+06	2.30731e+06	2.99994e+06	2.79371e+06	2.80189e+06	1.97456e+06	1.90929e+06	1.99691e+06	3.15965e+06	3.23381e+06	3.14173e+06	3.64494e+06	3.53801e+06	3.51361e+06	67696.8	70233.1	65610.3	98504.6	92023.6	95438.9	87088.2	87798.9	79372.8	78244.4	76860.4	77555.8	81628.8	78857.9	82109	24644.9	24500.8	24570.2	34839.9	33642.6	30214.5	37913.4	38687	39474.2	26386	28112.9	32738.4	58423.3	62760	54113	692382	605911	675583
C42 H46 N4 O6	17739.4	2.07877e+06	2.03866e+06	1.66404e+06	1.95728e+06	2.0262e+06	1.475e+06	1.6222e+06	1.60506e+06	1.66844e+06	1.98372e+06	2.05785e+06	2.07981e+06	2.03803e+06	1.86867e+06	1.88374e+06	16987.8	21560.7	19877.2	41185.2	31580	16861.3	30842.3	36726.1	23862.4	15706.9	15766	29855.9	15385.2	15771.3	21370.3	24807.6	22431.7	24748	37664.2	26441.2	14396.9	14946.3	25896.8	15408.2	15403.4	62281.7	15466.6	66268.3	82644	84906.9	289149	379404	245312
C42 H46 N4 O5	16717	1.22742e+06	1.17446e+06	1.14408e+06	1.97774e+06	1.75307e+06	1.88397e+06	1.28615e+06	1.31361e+06	1.36684e+06	1.8256e+06	1.24406e+06	1.43399e+06	1.98227e+06	1.64297e+06	1.45833e+06	29449.4	23290	18289.7	28860.7	39071.5	19758.9	30772.3	18786.2	25405.2	27026.4	30353.8	28232.1	16813.1	28692.9	27178.8	109635	97533.4	88608.9	157922	147158	130334	164367	121836	154724	107459	115072	206116	228453	209631	159972	373832	329714	337067
C42 H46 N4 O5	16221	373696	100483	331730	114016	390225	403908	296808	747098	271869	356274	329752	122480	310420	145826	442805	25203.3	23044.4	22318.7	26531.1	27125.9	26441.2	20258.4	20489.3	25591.1	20833.1	25576.8	31494.9	21352.2	16898.3	16769.4	723618	604742	640076	1.37623e+06	1.40066e+06	1.26126e+06	920878	847736	889073	896480	884927	915872	3.09535e+06	3.15975e+06	3.02968e+06	437642	318868	285104
C42 H44 N4 O7	20917	20829.5	20704.8	20534.9	21720.9	22253.3	21660.8	21811.4	21105.9	21661.5	22931.8	22313	22703.2	22768.6	23902.2	23474.5	21008.7	20370.7	18956.3	19674.3	19451.2	18714.6	19448.6	19621.4	19092.1	20022.5	20852.3	21315.9	20729.8	21832.9	20188.6	151201	109313	162323	205503	147184	228901	183074	215786	164218	175439	129553	165230	51994.2	81736.9	64157.8	22777.2	19401.8	22777.2
C42 H44 N4 O6	18830.9	17851.6	23512	26027.2	31187.9	47214.3	40516.3	38370.9	32946.9	31755.9	11613	11376.7	17206.2	9110.35	6166.65	6081.36	66627.8	35981.7	40290.5	46807.9	14737	43112.3	45679.6	31028.2	37394.3	31892.1	21504.4	32537.7	29522.4	11756.5	28491.8	65760.9	7375.36	51393.6	75053.8	71953.5	9333	95523.8	83027.7	81462.6	75270.1	5128.59	63651.1	96022.2	85404.5	101584	11897	57712.8	39451.2
C42 H44 N4 O6	6901.4	7158.32	7268.11	7283.65	7652	7789.16	7748.26	7502.29	7757.08	7712.61	8367.97	8095.74	8259.54	8944.33	8143.37	8405.74	6914.75	6804.1	6562.45	6849.47	6511.68	6541.48	6781.17	6722.97	6869.92	6966.65	7172.31	7322.16	7028.12	7299.46	7205.01	359073	370668	360336	458927	465123	465208	594449	591947	542051	464995	509902	513444	430085	415488	426615	101342	105610	115633
C42 H44 N4 O6	8231.71	7204.31	7092.18	6868.01	7026.76	7299.24	6388.26	6544.22	6458.58	6932.12	7413.33	6779.97	6967.53	7269.91	7269.76	6918.31	7558.81	7835.38	7401.03	8499.77	9971.24	7347.29	7591.64	7260.76	7879.24	7500.91	6988.98	8126.1	6816.94	7747.04	7345.41	85329.3	159612	115645	241329	254857	248023	229510	243952	170103	206878	198729	128847	111741	161821	155634	40574.6	73861.1	57641.1
C42 H44 N4 O5	26210.2	2.13345e+07	1.00697e+07	6.03324e+06	4.34364e+06	3.35295e+06	3.07967e+06	2.66775e+06	2.30219e+06	2.096e+06	1.22525e+06	986390	1.04041e+06	950419	763372	638942	70714.6	72290.9	79214.8	93738.9	97484.1	106599	78632.7	85809.6	215921	227158	213520	284646	351258	623231	8.82095e+06	37112.3	28310.2	28402.1	37201	37774.8	36040.4	28009.7	32232.1	28220.7	32988.5	26641.1	29168.6	30621.7	25201.9	27545.5	62675.5	155310	157583
C42 H44 N4 O5	11397.7	484876	495327	435925	468702	435372	361489	520894	396643	435307	555482	565123	532899	312239	390468	389005	1.01123e+06	861086	839305	863286	885756	752396	825107	529731	781482	896370	969389	860233	1.15128e+06	1.10799e+06	1.23791e+06	22799.8	16666.1	28588.3	86730.3	55725.9	42708	28877.4	25511.1	20909.9	33115.3	35176.1	27119	73921	98828	76552.7	238961	175768	176043
C42 H44 N4 O5	4458.29	4745.09	4790.29	4761.45	4689.95	5051.96	4755.23	4843.26	4724.03	4925.58	5257.69	4775.15	5014.35	5457.67	5425.62	5186.87	4578.1	4603.19	4583.15	4814.41	4831.48	4597.33	4637.71	4425.1	4890.88	4854.94	4368.02	5210.86	4475.25	4978.14	5395.47	163385	109105	142766	320153	308361	333853	208320	218481	214750	389326	386802	402018	360977	358905	375640	81469.9	89294.7	83766.5
C42 H44 N4 O5	36273.9	43236.3	60983.4	60308.1	70583.4	62255.7	55116.4	76116.1	69024	78767	71121.9	71736.5	75240.6	74971	83917.6	81444	28346.5	27584.5	35033.7	40688.7	35177	37604.3	38479.5	75578.5	73030.8	45294.1	47786.7	50669.1	50581	49779.3	49202.3	598172	738776	642420	1.02812e+06	1.01005e+06	1.02654e+06	578212	579068	738514	988025	963941	984663	425330	540329	517175	312622	301143	293400
C42 H44 N4 O5	8582.34	9030.19	8241.42	8192.45	8736.17	8837.17	8471.37	8185.49	8233.54	8936.7	8560.64	8386.67	8773.28	8646.03	8680.32	8851.42	8136.22	8082.94	8059.01	8136.88	7793.57	8060.68	8170.28	8297.16	7922.88	8125.92	8376.2	8680.09	8177.64	8269.63	8184.53	92470.2	50463	100438	182722	161018	203185	114949	107002	121832	173101	179505	152874	89387.2	103667	105719	34045.6	30830.2	29738.4
C42 H44 N4 O4	5580.9	4777.43	4713.86	4657.5	5252.34	5298.3	4974.55	4577.31	4618.33	4813.85	4993.7	4792.49	4775.03	4789.24	5223.78	4850.64	4874.8	4730.05	4914.43	5160.14	4827.42	4603.25	4797.3	4657.16	4686.95	4693.1	4518.48	4919.28	4567.49	4719.81	4845.13	78361	84738.1	79233	146082	162767	147078	76890.6	62941.8	65463.4	121193	134500	133885	53304	49418.6	44099.3	27751.1	26896.4	28258.2
C42 H33 N3 O2	3236.83	156317	147381	129139	134657	142663	51784.5	26916.8	38329	76766.3	124077	84624.3	98766.6	215617	159907	141900	3441.95	3435.7	3598.84	3506.9	3452.86	3555.76	3599.2	3530.76	3676.11	3728.76	3713.91	3934.41	3970.25	3936.81	4080.26	11363.5	10092.5	6564.31	8689.09	15870.7	15231.9	10987.7	9458.18	9294.97	23096.6	9608.79	19484.4	10577.8	15789.2	14252.2	35618.2	43022.7	32202.5
C41 H55 N3 O10	5063.66	5878.5	5861.96	6008.19	6224.65	5959.34	5487.21	5058.42	5235.15	5334.65	6475.44	6298.8	6232.79	6757.08	7041.78	6920.09	5045.44	4917.42	4910.74	17781.9	14635.8	4954.54	28785.2	29579.9	23516.4	5051.75	5163.79	5497.01	5067.3	5052.64	5140.92	19978	25803.6	23547.1	46480.5	32735.1	45120.5	42556	56746.6	51344.7	26331.9	24919.4	26819.3	82869.3	86715.1	86428.2	5109.42	8495.87	5314.8
C41 H55 N O	34193.5	43465.6	33523.8	39094.3	37013.7	56230	55212.5	89727.1	81504.6	67294.6	56261.8	51211.3	91661.9	66651.7	54337.8	67066.2	1.29882e+06	1.07453e+06	1.1492e+06	1.4814e+06	1.52627e+06	1.35723e+06	1.20985e+06	1.60485e+06	1.54182e+06	1.44884e+06	1.38486e+06	1.59231e+06	1.58477e+06	1.65622e+06	1.5195e+06	43173.7	65557.2	74817.5	61700.8	55172.8	80432.9	64744.9	97124.5	101600	52192.6	91121.3	119283	68937.8	58990.9	74353.4	231922	291617	209230
C41 H50 N4 O5	15505.6	26759.9	26595.8	26292.9	25992.6	24337.6	21172.3	22744.3	23293	22384.5	21173	17446.6	18751.8	16133.3	15466.4	15492.9	52152.9	50029.1	45991.4	64055.8	65587	62808.9	48342.9	48011.7	46356.5	45048.8	40973.6	38893	41768.7	40084	42233.3	93663.7	85259.8	10325.5	106887	123652	50907.2	16900.4	25090.2	16369.2	114094	20797.4	34787.4	13598.8	12237.1	14702.3	43264.5	30854.7	24314.6
C41 H46 N4 O6	23213.3	206339	201530	236872	210712	180691	205149	212047	231980	198999	128176	126394	93768.2	149713	125675	125858	20103.7	22631.1	19165.7	19256.7	18544.1	18476.9	18044.6	17462.4	18141.3	16459.9	17011.6	16276.6	16478.2	16042.2	15828.7	18759.6	20894.5	14640.5	23567.4	21320.6	35339.4	45647.2	28853	23957.4	48719.9	27939.5	31511.3	38385	58304.9	34188.9	95218.2	74421.4	77724.8
C41 H46 N4 O5	60954.8	60636.9	73031.4	47765.4	32744.3	70049.2	10079.3	9372.04	10531.6	41697.6	10444	11469.8	31187.6	25895.5	56271.2	17243.6	11226.7	65982.1	41913.3	43681.3	15391.9	10201.2	26699.3	52701.5	35297.7	50768.9	28967.2	50947.2	28719.2	30530.8	48165.3	368912	376544	368189	694119	712417	719269	457504	479297	447909	537754	517744	501646	803532	837365	782082	157231	146525	134656
C41 H44 N4 O4	9202.61	1.08564e+06	1.0831e+06	1.02082e+06	1.14337e+06	1.14823e+06	1.12051e+06	820890	794198	736554	1.11348e+06	1.09205e+06	1.07106e+06	1.1279e+06	1.04654e+06	1.00944e+06	8252.51	7831.42	7751.64	8616.45	8680.35	8227.82	7511.29	7189.09	11914.2	7738.82	9297.11	9811.84	7138.82	7078.28	7177.91	21684.4	11691.8	8414.96	5773.4	6035.13	5865.08	13382.5	15560	7137.63	6340.64	18695.5	11949.4	39022.5	33919.2	32245.9	233853	262596	122243
C41 H26 N2 O4	13512.4	660241	649498	678593	632856	622476	551775	511684	584228	583576	647012	606365	645321	692413	652820	621818	18101.5	16867.9	16923.9	20197.6	20116	20904.8	18210.5	19135.5	17749.7	16245.3	16536.4	15780	15393	15246.5	15052.9	20690.8	24396.3	23663.6	30533.1	30225.2	29269.4	27895	30089.4	29357.6	27597.1	29968.7	29202.1	38363.6	38823.6	38425.4	187006	171913	172919
C40 H80 N O8 P	62490.4	70423	92851.9	72236.1	83511.9	94021.4	91300.8	116322	380724	445895	501236	159686	386327	415312	960551	1.16799e+06	44773.5	46795	109244	46477.7	69983.1	64552.7	131238	67178.6	50083.3	86659.6	93983.7	86505.2	69613.3	108342	68386	1.06186e+06	1.0292e+06	1.07619e+06	740459	168293	549854	289120	291520	383179	413874	461664	469401	591605	658262	746667	40918.8	49888.5	63414.4
C40 H64 N4 O4	46258.6	108447	85610.2	153822	237526	189869	166545	248643	214090	229676	188695	211825	198656	87775.2	89464.4	65630.5	39485.2	75094.3	53971.9	60987.2	86630.9	85464.8	43126.7	35653.8	49991.2	24238	47146.3	40898.6	37857.4	57442.8	70541.8	53121.5	74716.1	32912.4	70656.5	36987.1	56817	47301.6	66852.9	53654	97714.8	65610.4	72062.4	75162.6	61483.3	102165	88666.5	79048.2	44967.6
C40 H60 N2 O2	24338.3	9964.55	13278.2	122401	81357.9	11307.1	90788.6	98178.3	14746.5	11643.5	10612.9	106030	101911	132145	122814	17580.7	67941.8	84439	61297.6	21570.1	22771.9	22701.1	24123.1	123592	48096.7	31940.8	86186	76245.4	81106.7	92021.1	86935.4	51552	50954.3	111056	45875.3	67057.9	18373.4	174589	158804	159293	165659	66864	179415	29790.4	157237	26635.8	71570.2	54649	83158.1
C40 H36 O8	13524.1	15929.8	15855.4	15562.7	15803.5	19049.1	15854.3	19088.9	18047	18536.2	17132	18169.8	18888.7	16557.3	19204.4	15358.9	177759	180163	206216	19273.5	32191.5	54533.9	123473	105690	112033	51109.9	75027.6	58767.3	103201	93460.6	72716.5	19395.3	21474.4	21045.6	20194.5	22244	23612.7	26778.5	27734.8	30186.4	32608.6	30104.7	30265.5	31754.4	28828	28797.5	19826.3	46479.5	29003.5
C40 H31 N3 O	7219.02	33576.5	75904.3	70440.7	77749	47642.7	59701.1	53434.5	71205.6	35039.9	53580.4	70646.5	79572.8	92762.1	84660.9	89811.2	36304	61288.3	42742.8	15633.3	15510.4	41947.7	17775.5	14181.1	22668.1	66359.5	81299.1	57265.1	92764.5	81966.9	76873.7	23163.8	43484.6	30831.4	63825	74605.7	79870.6	64906.7	60167.9	87798.2	97295.4	77362.7	82577.2	105016	96848.7	82426.6	55951.3	85189.7	66363.8
C40 H27 N3 O5	6908.95	221502	206949	233733	218045	227956	232956	304340	184094	296187	254296	217004	495124	338812	415190	472689	7226.72	7128.24	7201.9	7126.64	7449.08	7267.27	7224.62	7215.63	7476.14	7820.44	7467.61	7648.9	7749.36	8206.44	7674.81	9488.03	9888.63	10034.2	9893.94	10398.8	10310.5	10727.5	11027.9	12330	12208	12279.2	12312.1	12628.5	12832.5	13148.7	88450	85644.1	74422.1
C4 H7 N O4	82593	860115	787430	1.03169e+06	923865	921854	901550	977403	876898	1.00441e+06	862483	856970	883462	355669	305958	284571	60139.5	64500.3	72742.4	82611.8	45278.4	45594.2	53726.3	53708.8	77827.4	90570.1	65858	54111.9	31807	80082.9	60991.1	117908	106505	96537.6	88991.5	74750.1	89221	76358.7	61334.6	32635.5	111149	110056	92946	69049.1	105036	102488	6.69022e+06	5.7662e+06	6.01529e+06
C4 H2 N2 O7	28911.6	186161	236506	191253	191679	215421	206477	7401.09	18353.9	193683	210968	200360	10934.8	187124	159986	170146	319393	13510.9	277755	267220	276442	10661.2	234109	24528.9	259026	244315	226807	216762	201747	215542	221033	167897	166344	170765	175488	163930	150722	162545	167764	174251	173325	154704	160590	18204.7	173703	179999	13062	229673	8395.24
C39 H73 N O7	62341.5	126795	111114	98619.4	321345	442479	83826.7	367371	351026	231260	320310	556816	315753	380113	362387	36697.3	104744	121660	195079	158239	187482	225472	322589	536535	1.66645e+06	931170	458309	378166	230613	190663	148699	151886	100155	85577.5	35777.7	31938.8	34165.4	33749.3	45392.5	42456	39912.9	38251.6	32867.1	34101.9	42722.1	26407.3	175260	1.64721e+06	386233
C39 H71 N O7	14796.9	63473.4	54277.7	195315	77953.9	35757	170135	86196.1	201432	62985.2	74231.7	89419.9	124327	156755	28670.8	57634.5	23311.5	35185.6	27821.6	33502.9	44291	45142.8	51130.4	65384.8	87106.3	357025	1.15828e+07	390983	153672	106353	81072.1	42532.6	10852.5	13361.2	12921.3	12395.1	13637.9	13274.1	14377.8	14927.1	14480.7	13629.1	13453.1	12611.9	12206.6	11699	23769	136358	132397
C39 H67 N O11	48537.5	28199.1	28471	27076.9	29171.1	31633.9	29555.5	36189.3	38652.4	36488.8	36111.1	39264.5	34063.9	30228.9	28286.8	30791.9	197291	223964	251933	135628	116328	126272	94779.3	107026	145650	215007	245990	270010	319690	233228	305078	22560.1	21183	25606.6	24081.9	24893.8	25332.7	26124.3	29241.6	32503.8	30072.6	30220.9	28268.1	32203.3	29141.8	24991.3	50061.3	25638.6	25638.6
C39 H6	6976.78	65532.7	73826.8	102007	88728.6	71491.5	102955	77415.9	94097.3	88706.6	134171	115557	96561.1	198985	133570	191828	6977.46	11143.6	20082.1	23046.4	33160.3	15702.7	37270.6	34718.3	27451.5	35902.4	24124.3	37331.4	34936.4	30833.2	27651.9	9170.36	6977.81	6883.72	7059.31	7526.79	8652.52	6958.34	13975.7	7587.47	8050.28	7860.4	8074.93	7797.81	7904.79	9280.21	42455.8	57366.7	56863
C39 H51 N3 O9	10447.6	8809.63	8562.34	9826.73	9293.89	9293.15	9533.54	6918.95	7058.86	6974.93	8449.34	7294.32	7827.03	8053.52	8371.34	9919.46	11205.9	13971.9	14979.3	14785.8	15242.2	11365.7	9090.32	10195.1	10069.1	9048.99	9965.71	11173.2	9755.52	9264.5	8775.92	51057.2	48105.5	63094.8	152384	121512	136313	102170	77573.2	85589.9	90180.2	98792.1	85843.1	114855	90621.9	126809	33252.4	28928.9	16888.9
C39 H50 O24	8909.07	1.23857e+06	1.17637e+06	1.3215e+06	1.22537e+06	1.22089e+06	1.22729e+06	1.03873e+06	1.24328e+06	1.17484e+06	1.17614e+06	1.12785e+06	1.11296e+06	2.23463e+06	2.323e+06	2.42586e+06	9221.92	9127.24	9104.13	8764.77	8697.19	8910.97	16225.8	17965.5	27987.1	8390.28	8720.72	8876.11	8721.55	9258.8	8561.81	9559.05	9399.8	9503.58	9409.65	9356.71	9644.86	9710.64	10992.6	10514.8	10956.6	10470.3	10800	10863.8	10913.8	10807.3	481223	538665	505807
C39 H49 N3 O8	13474.1	115091	128127	129583	117119	132873	132218	100593	17341.2	85290.4	120277	89093.4	27493.8	92146.9	106826	81690.1	17516.5	15368.5	14320.4	17643.5	17765.7	16397	13399.2	13831.7	12609.1	11840.9	11176.6	10524.1	10081.7	9834.76	9590.26	200575	163347	146071	419136	372790	395722	249008	242153	235569	244666	240743	247161	899820	828134	811352	120161	62124	99021.5
C39 H47 N3 O9	4067.72	16971.4	20443.9	21481.6	12099.7	13304.9	22935.4	5187.62	8234.78	13202	20374.8	11633.4	20579.2	12651.6	18359.4	11085.9	33326.1	23883.7	27903	37241.8	42898.5	33162.1	55227.9	52410.7	68939.6	66745.1	46677.9	69939.6	74930.6	75425.2	76378.8	37096.2	37337.8	35117.4	71189.6	34087.1	63760.7	24261.3	25818.4	71263	63595	69249.5	113263	52838.1	69019.9	89872.9	22822.8	23808.8	10894.1
C39 H47 N3 O8	4701.24	4954.66	4999.43	4966.88	4887.37	5261.91	4950.26	5039.22	4912.52	5119.3	5461.44	4957.4	5202.73	5656.06	5619.45	5368.88	4813.41	4837.91	4814.95	5055.89	5071.76	4823.99	4864.33	4639.39	5125.53	5844.79	4811.72	5558.77	4679.51	5202.94	5636.47	65766.8	58321.6	53269.6	113544	113076	111245	73344.3	86554.8	74045.5	142098	144042	139041	121707	121937	122488	36164.6	22245.8	27579.3
C39 H46 N4 O9	1110.28	7687.82	8049.82	11513.4	9904.21	10190.2	15152.4	5319.79	8941.07	9143.27	16098.4	19833.6	20693	20603.1	27093.3	20501.7	1270.13	1283.31	1270.26	1307.65	1293.55	1325.46	1335.28	1382.7	1371.32	1406.21	2641.19	1501.84	1491.4	1550.89	1559.52	3099.81	3138.65	3363.83	3617.3	3777.47	4134	4369.82	4826.59	5191.47	5505.37	5997.93	6397.08	7078.48	7287.13	8694.43	1797.05	3595.16	5242.73
C39 H40 O2	7058.62	19803.1	18764.1	18400.4	17436.5	17492.2	17053.8	14871.1	15870.2	16752.9	16697.9	16431.2	16646.6	15453.5	14884.4	14842.4	92625.7	88121.6	95793.6	41232.9	36114.4	33794.3	24297.2	19213.1	16580.9	121011	118935	116582	129501	119903	139070	6611.87	6411.46	6471.43	7527.36	7471.61	7157.56	7628.55	8815.01	8399.77	7217.17	7070.44	7532.4	10697.3	10316.4	10479.7	24352.3	15097.5	42648.8
C38 H79 N3 O13	8217.24	14467	13003.9	12541.8	13780.4	16044.8	12843.4	13475.8	15241	41453.1	55410	61881.1	22380.8	69759.2	73234.5	117328	9692.08	11976.5	13088.6	9962.21	9582.59	10606.4	11136.1	10947.1	11415	15708.6	15924.3	15087.2	14305.8	13647.4	15004.2	83221.6	109584	91738.3	73649.5	50029.6	63799	33802.5	38601.2	42704.9	56468.2	40722	43722.5	49382.2	44849.8	47806.7	10259	12522.4	13469.3
C38 H78 N2 O	167264	5.52052e+06	4.9053e+06	3.73891e+06	134120	1.88822e+06	301969	2.8105e+06	3.86232e+06	2.77712e+06	2.38333e+06	1.60269e+06	2.13268e+06	2.35145e+06	1.37979e+06	1.199e+06	411315	518300	616771	789734	1.09116e+06	1.77677e+06	6.99451e+06	3.7786e+06	1.55045e+06	3.1386e+07	2.95617e+07	2.25216e+07	1.3838e+07	9.73881e+06	8.69428e+06	790890	1.75288e+06	2.18024e+06	1.65704e+06	2.70569e+06	2.73702e+06	3.7147e+06	3.40689e+06	5.05554e+06	6.53869e+06	4.16622e+06	3.19549e+06	2.46715e+06	2.57535e+06	2.53248e+06	332730	5.35625e+06	3.87839e+06
C38 H46 N2 O12	6044.85	6433.75	6054.26	6078.14	6010.33	6428.68	5811.35	5589.51	5389.04	5728.13	6214.68	6147.03	5901.3	5997.98	5972.28	20188.5	6079.73	5953.31	5774.15	6681.96	6888.4	6614.17	6495.49	6498.9	6180.72	5609.37	5734.05	6334.23	13467.8	5415.29	5590.23	639103	609076	667602	297404	311587	326285	398780	398943	391755	346237	364254	369108	2.63701e+06	2.5629e+06	2.49013e+06	264705	277222	267533
C38 H44 N2 O12	5725.05	21339.4	29494.9	26099.4	21505.4	21375.5	20760.8	6161.65	7961.21	7998.65	14015.5	9525.7	11207	20555.7	24179.2	25059.6	19377.1	12560.5	15879.2	37830.8	42126	40839.4	49106.9	38106.2	30145.1	27914.7	20739.5	27934.4	34426.3	34209.4	37657.9	8310.52	14096.2	4944.37	5441.27	11198.5	7323.26	6547.19	8467.83	9650.53	5978.55	6289.42	11749.1	61190.4	49321	48228.6	23561.2	18164.4	16235.4
C38 H24 N4 O3	19720.4	145499	169097	192611	158932	167094	165345	154048	166192	155990	183832	213072	214078	154099	159800	189423	30871.9	34615.8	34738.7	28129.3	26733.5	25106.7	29459.1	30688.6	33405.2	29298.6	30804.4	30966.5	35557.3	15602.8	31473.1	26975.5	27467.3	26324.8	35029.5	39401.4	44653.8	26194.3	27895.8	29111.5	29322.2	26416.8	28730	29285.9	30972.5	32361.3	3.86703e+06	3.86736e+06	3.99028e+06
C36 H73 N3 O	17093.3	42757.6	28401.7	32748.6	21445.6	27094.2	13614.6	16242.3	15458.4	15983.7	19763.2	24916.2	20308.8	14942.6	14248.6	14029.1	18470.2	20512.8	20344.9	15598.2	15276.7	16421.4	18532.8	16249.6	17675.7	40921	74714.9	45903	39719	50894	30001.9	16036	26274.2	19289.8	24846.6	24297.6	44137.8	35747.6	170143	373736	30476.2	165451	165854	289249	86820.9	198231	14858.3	41051.6	15224.8
C36 H72 N2 O	1.31791e+06	6.89448e+06	6.76259e+06	5.5837e+06	4.4294e+06	1.075e+07	9.19989e+06	3.269e+06	2.47629e+06	2.46989e+06	1.51286e+06	1.58371e+06	7.51191e+06	1.01816e+07	8.91207e+06	1.9081e+07	365687	350566	318584	2.89833e+07	4.68118e+07	5.60508e+07	3.72197e+07	2.58184e+07	3.52499e+07	1.30593e+07	1.92217e+07	1.32602e+07	1.08655e+07	1.05293e+07	8.90355e+06	2.77708e+07	1.37479e+07	1.15594e+07	2.07257e+07	2.19515e+07	2.87627e+07	1.63475e+07	1.89545e+07	1.3491e+07	1.82278e+07	1.44938e+07	1.38538e+07	9.83225e+06	3.13922e+06	1.00671e+07	365970	1.38416e+07	4.61703e+06
C36 H71 N O	994234	9.8855e+07	1.04667e+08	9.85635e+07	3.71426e+07	3.43921e+07	5.00279e+07	5.33077e+07	3.12505e+07	2.80224e+07	2.34284e+07	4.14288e+07	3.42692e+07	2.00223e+07	1.16727e+07	4.86976e+06	2.72316e+06	4.59587e+06	1.20768e+07	1.69237e+07	4.91122e+06	2.69008e+06	1.97652e+06	1.49138e+06	1.28249e+06	7.20741e+08	4.37448e+08	4.59082e+08	2.35143e+08	2.93708e+08	2.86267e+08	1.74718e+07	1.80627e+07	5.6087e+07	5.86406e+07	9.32813e+07	5.20521e+07	1.19952e+08	1.49522e+08	1.00912e+08	1.70792e+08	1.33597e+08	1.31297e+08	8.35715e+07	6.08254e+07	1.05629e+08	1.87451e+06	1.02255e+08	9.15855e+07
C36 H40 N4 O16	10260.6	107424	122372	125886	77983.3	97176.2	92440	85436	90746.9	92390.8	54580.4	63178.5	75806.6	62913	62123.2	68106.1	9574.57	9577.55	9567.23	9518.4	9526.09	9087.01	9291.85	9250.97	9361.06	9488.28	8962.63	8967.73	9016.02	9247.55	8951.85	9295.08	9491.21	9212.73	10053.6	9956.64	9423.56	10316.4	11099.2	11046.6	10193.6	10981.1	10294	11838.2	11665.9	11363.6	15380	19061.1	18031.3
C36 H38 N4 O5	62075	672134	374460	266151	188325	147747	113222	94752.4	112019	70058.1	121752	78421.9	87417.8	166810	102434	92343.3	6.5068e+07	7.32817e+07	7.34752e+07	1.94041e+07	1.97081e+07	2.09772e+07	4.75883e+07	4.8025e+07	4.54075e+07	3.66939e+07	3.6039e+07	3.65476e+07	4.35788e+07	4.30104e+07	4.41065e+07	62216.9	71728.3	70830.8	66823.8	69059	74990.4	100829	94901.8	95014.3	92928.5	91087.1	97630.4	95859.4	80532.5	83543.6	1.31608e+07	1.2765e+07	1.29578e+07
C36 H36 N4 O6	42251.7	104620	80481.5	62942.5	62688.9	57631.5	47507	50753.2	45458.4	45054.2	42766	47133.1	51994.9	47088.1	53418.1	46540.9	2.98945e+07	2.92145e+07	3.1141e+07	5.97004e+06	5.94717e+06	5.35989e+06	1.70448e+07	1.73375e+07	1.78076e+07	1.31329e+07	1.18496e+07	1.19855e+07	1.63344e+07	1.56485e+07	1.54481e+07	43053.9	44570.7	49473.4	54145.5	50337.3	56013.4	59676.2	67390.4	80648.1	78473	77783.2	69070.5	74019.6	68271.6	61006.1	5.15587e+06	5.60015e+06	5.05288e+06
C36 H21 N3	8460.44	185730	71494.6	119668	107427	110677	89783.2	79848.2	82577.3	122559	84599.7	100957	82350.3	135059	110563	141855	9998.69	11287	10684.9	10481.8	11335.3	10447.2	11124.8	10984.7	11257	11410.9	11976.7	11636.2	12497.7	11047.2	12554	13136.5	11556.1	11839.1	12042.7	12401.5	12127.5	12940.2	14195.5	13772.8	14409	14850.2	14708	15306.7	15772.2	16285.2	26770	17235.3	14893.3
C36 H12 O	9308.92	112931	113436	114424	145887	166936	141926	120703	135462	140650	189678	212819	192105	24348.3	27496.2	26717.5	25912.8	24275.6	17829	11662.6	23414.2	8770.81	35223.5	31252.7	41837.9	54845.4	45565.2	56240.7	36118.1	24318	26915.5	9129.75	12104.3	8947.93	8898.58	8972.67	14207.7	19630.1	20163.8	9945.26	9924.84	15193.7	26403.3	15200.3	13646.8	25280.2	55057.1	64587.7	70897.3
C36 H10 O	9210.8	138176	136625	122219	143514	157913	147282	117533	141983	121116	150656	127669	128039	252242	260821	245731	22495.1	23146.5	24579.1	48381.7	35020.2	35807.7	45031.1	54261.1	58467.6	43302.2	48871	53715.9	49298.2	47235.2	42964.8	10066.9	8702.02	13016	9621.97	17884.7	18164.3	7201.88	8055.73	7719.26	8146.54	7911.94	8084.43	20673.6	7829.4	15526.8	67372.6	79550.3	73310.4
C35 H47 N O19	8782.21	182337	262619	326305	257247	181910	167046	242413	168103	169205	256435	248204	168497	198552	206318	270317	18322.9	18024.4	18572.6	23570.5	17133.6	18504.4	37857.8	22336.7	18431.7	19189.5	18175.3	19476.4	22103.4	21407.5	20441	8535.79	9958.54	8601.94	12423.4	10494.5	12298.1	11458.5	15202.4	12830.3	10907.4	10878.5	10979.5	18518.3	18338.3	17984.1	89026.3	76258.5	75070.4
C35 H40 N2 O9	10010.8	24792.8	27161.2	30292.7	16946.1	17355.9	14569.4	31885.4	31772.5	33398.7	28354.3	31406.1	27848.1	18861.9	20319.2	23136.9	8123.44	7657.75	7772.55	8611.61	8968.99	8191.83	7798.68	8007.62	7518.12	8039.8	7944.23	7334.41	6376.35	6225.21	6457.52	73653.7	65684.4	80776.5	165975	174921	166920	75789.3	91412.8	89785	103741	116263	119465	68803.6	63490.2	65624.5	25695.7	23649.6	33081.6
C35 H38 N4 O10	4480.35	5261.92	6082.35	5553.86	5742.84	5644.69	5480.99	5426.31	5204.83	5480.23	5789.97	5587.03	6055.2	6434.3	6488.07	6016.34	187694	184455	183576	20591.1	22155.6	28092	76094.7	76126.2	71667.5	77079.4	61927.7	81840.7	113994	114792	117224	5572.86	6064.91	6150.79	7369.02	6540.48	6788.57	6651.6	7302.27	7528.75	7599.24	7876.51	8326.23	7868.24	8669.02	8699.61	30896.8	33678	31279.3
C35 H36 N4 O5	35234.9	49685.1	64049.8	37840.2	39597.8	37825.8	34276.3	40995.5	36226.7	33033.4	37831.2	35846.9	38158.1	32809	32707.2	39550.2	4.11059e+06	4.19281e+06	4.32255e+06	4.05229e+06	4.22519e+06	4.19391e+06	5.21959e+06	5.03032e+06	5.14115e+06	5.19963e+06	5.87246e+06	5.13404e+06	5.76335e+06	4.78907e+06	4.86069e+06	35255	37441.2	46110.7	46212.4	40909.1	45153.9	50457.6	52321.1	64178.1	60943.7	66065.8	57793.9	60389.7	56498.8	47268	1.26673e+06	1.43164e+06	1.1531e+06
C35 H34 N4 O7	13980.3	21441.3	22220.1	20822.1	19683.1	22796.6	20231.9	24597.2	21599.1	20496.1	22285	23127.4	24533.3	20854.7	22605.2	24451.2	89756.8	61660	89005.1	100222	93800.6	90080.5	91365.8	106547	112507	52076.1	68830.3	67454.4	113000	102327	124932	25362.9	27438.3	31008.1	33551.2	31903.8	35984.4	42050.1	44623.3	56047.1	54525.8	56709	50571	58328.9	56055.1	48207.8	53032	20227.2	26983.8
C35 H19 N3	5206.32	91929.2	88943.3	85384.7	64178.6	87375.4	72635.7	49741.3	58381.2	62425.2	83914.2	79734.8	89901.4	116950	115882	135951	5527.03	5596.83	5702.28	5551.01	5769.84	5597.12	5633.41	5722.97	5826.98	6079.58	5996.95	5993.98	6164.26	6293.04	6111.55	8962.32	9265.15	9382.96	9946.77	9897.95	10001	11047	12110.8	12565.9	12199.3	12490	12947	14522	15676.3	14752.3	26570.9	22293.6	23123.8
C35 H19 N O14	19208.6	122489	127824	133641	75529.9	57812.7	79898.5	74228.3	73251.4	67019.8	59608.9	38161.4	59401	61334.4	55819.1	57244	14307.6	13777.3	13051.1	13094.8	12428.9	12132.4	11638.1	11157	11149.4	10235.9	10097	9750.08	10021.8	9706.25	9531.86	7516.91	7331.46	7014.45	7804.72	7728.5	7411.34	6726.11	7355.28	7548.46	7364.23	6831.32	7242.16	7619.86	7745.59	7505.52	17482.3	13348.7	19409.1
C34 H63 N O6	33690.4	53090.6	181188	207945	33575.9	160496	180203	178871	162562	163267	147221	156501	155458	19796.2	64175.1	55479.1	44774.4	59242.6	108612	114093	139394	142132	226063	504049	1.28017e+06	374830	166255	131827	85865.6	75390.7	78865.5	70510.8	16203.7	17000.8	17135.5	15227.5	16083.3	20790.2	19022.1	20256.5	19710.4	18604.4	18227.3	16366	16791.1	14223.9	47823.9	323555	181396
C34 H60 N4 O15	7334.28	223323	245090	219852	153187	154007	170010	120727	151487	167865	182456	168118	175131	158603	156856	171321	32289.5	31641	32958.4	43876.6	43081.7	44629.4	37525.4	37871.4	34480.4	34873.7	36649.3	37518.9	39287.3	37514.1	36417.7	87828.5	78592	7534.29	201844	183747	175459	152202	138920	122800	201318	210973	11343.8	184705	187569	163025	63284.4	57136.2	46248.2
C34 H51 N O20	13039.7	269756	430114	406355	367982	308093	343016	377859	402051	176790	139686	171840	182818	151911	129424	157172	216588	283777	320184	244304	227231	190873	334215	246688	382488	406798	458391	450657	631144	549562	560691	6597.35	6437.33	6259.89	6905.83	7132.05	6829.14	6536.07	7267.76	7239.15	6469.74	6818.07	6541.16	9973.98	7301.08	7953.63	66811.4	131056	129617
C34 H41 N3 O9	6161.04	170544	178021	183469	181457	182261	192187	161666	168547	184907	187875	203265	194449	212737	216794	200250	28690.5	22828.8	26470.2	6499.78	14168.9	9113.11	18794.7	18593.7	21890.3	27689	21702.2	25689.9	27663.8	32666.4	29807.4	1.16899e+06	1.14139e+06	1.15859e+06	1.93982e+06	1.93621e+06	1.96031e+06	1.82467e+06	1.96722e+06	1.91882e+06	2.07104e+06	2.18896e+06	2.13391e+06	2.11228e+06	2.09541e+06	2.04831e+06	681626	660289	638261
C34 H4 O4	76082.2	19798.5	18270.3	20891.6	23976.1	18859.3	13901.7	17425.9	22871.9	15246.9	20722.4	12794.2	15220.3	18497.7	15729.4	14120.7	13063.3	34769.3	42153.2	36002.1	47577.3	42723.6	55388.1	32949.9	21304.6	32902.8	55107.8	33031.6	43285.2	27668.4	47925.9	15691	23949.9	8676.53	8243.93	8204.58	22216	8410.71	8595.03	19523.3	19277.1	8925.82	8911.38	8976.25	17884.9	17585.9	2.42288e+06	2.17689e+06	2.14001e+06
C34 H38 N4 O8	8464.47	622475	596645	627736	503598	512756	505551	636777	652734	663809	633058	638294	628342	443500	458286	430080	7916.33	8009.68	7502.3	9211.41	9649.24	9022.91	8540.28	8844.58	8443.26	9101.19	9063.91	8822.56	7166.47	7093.91	7306.56	55968.8	38745.9	55902	120719	128435	126592	58616.1	63241.1	72201.6	84309.9	91854.7	97772.6	50086.6	34202.8	53700.7	186978	160144	173650
C34 H38 N2 O9	4932.63	8891.14	9024.72	8893.02	8391.35	8493	7976.34	7091.94	7832.25	7962.8	8829.64	8099.2	7978.39	8053.43	8432.98	7502.72	6019.91	6291.69	6025.08	6464.09	6557.35	6859.75	6516.04	6411.23	6217	6369.56	6404.38	6550.34	6398.16	6433.14	6412.46	47344.3	46486.1	39674.6	108106	112390	89111.1	103430	103043	88648.5	77343.3	103835	87203.6	27222.4	41728.3	39985.3	13442.5	7442.13	16194.1
C34 H38 N2 O12	6267.63	85920.1	73853.5	73817.1	108313	107685	104361	60538	65205	73154.7	117868	141592	125598	107226	114646	127474	6104.49	5948.72	5898.49	5881.17	5876.61	5681.45	5936.04	5941.87	5778.43	5898.84	5806.19	5717.86	5553.12	5698.1	5555.97	6989.48	6535.75	6739.42	6883.34	6973.92	6966.47	6631.07	7328.63	7547.18	7309.91	7313.26	7309.01	7724.89	7746.15	8564.73	21292.6	28604.6	21803.5
C34 H36 N2 O11	6116.18	165823	162161	182064	184353	201849	240549	103764	120569	95268.9	336985	445731	405734	321621	341934	421139	10490.8	10743.2	10073.6	11820.9	11622.8	9775.9	11863	12087.3	11941.8	11762.4	12336.4	12888.6	13644.5	9243.16	13716.2	9044.72	8769.55	9123.88	10267.6	9963.22	10847.3	9847.59	11082.5	11128.3	11434.6	11323.1	11093	12632.1	12575.4	13083.1	79054.8	95823.2	98896.3
C34 H33 N O6	10504.2	543314	634714	596840	580916	554626	580895	447381	455056	432596	591872	659341	594588	631139	639711	616129	16266.2	17214.7	17111.8	16181.8	16152.2	14920.8	16355.7	16881.2	17219.6	17414.5	17422.2	16537.8	18500.8	15137.5	17093.4	402291	387577	334828	627621	624514	617468	395928	427488	419130	487267	462314	436769	496233	499761	475139	183860	146671	134380
C34 H25 N O6	16197.4	26890.1	21320.8	23334.6	50283.6	38056.5	64605.6	9723.22	19363.7	19706.2	20350.8	39065.7	37934.7	25144.4	28919.9	30730.3	26700.2	22530.5	21451.7	94532.4	100697	88560.5	88536	111000	100429	21634.7	26952	12690.2	29409.1	11871.4	29129.8	86513.9	86309.5	67554.1	96883.6	82275.1	76182.5	109264	124170	70221.2	108867	119855	101525	219125	211770	288057	76340.3	63887.4	68930.2
C34 H18 O10	5795.6	147944	161513	153696	107111	133003	168249	137631	118458	137220	169800	185174	162942	225315	209643	205624	5943.65	6015.61	5867.71	6096.94	6202.82	6152	6231.5	6180.64	6060.03	6430.93	6471.03	6368.33	6452.53	7165.8	6657.15	8157.85	8331.45	7959.76	8512.71	8631.56	8686.34	8966.62	9947.53	10583.3	10519.5	10647.6	10819.9	10680.1	11317.2	11735.8	38353	60547.8	36168.6
C34 H17 N3	7407.37	81779	87123	75890.2	77701	79751.9	64552.1	66435.4	70428.7	69895.8	61840.4	68755	67991.1	68021	75762	86483.5	7258.78	7176.95	7230.03	6958.12	7149.15	7088.93	6920.46	6841.87	6934.05	6730.92	6819.1	6727.71	6828.15	6669.01	6748.75	7237.89	7168.25	7289.83	7344.6	7152.07	7260.83	7116.7	7884.49	7880.2	7967.36	7832.58	7891.26	7845.81	8479.62	8124.36	20939.8	15219.4	7527.22
C33 H69 N O17	18551.7	14285	16816.9	14432	11939.1	36006	10857.7	12456.9	19549.2	23161.2	16840.7	9397.3	21268.6	11096.3	16726	10258.8	6507.3	6441.81	20038.8	7391.06	9919.92	7480.72	7630.98	170423	11548.1	6993.12	16250.1	7328.49	10203.2	19486.3	17277.5	36594	373652	45043.1	53622.5	11511.6	11790.4	12363	14055.8	317364	84075.2	39809	22958	16407.6	16079.2	29501.8	12459.8	16915.6	9065.66
C33 H66 N2 O21	3786.7	552314	1.66752e+06	1.01303e+06	132656	57015.2	120707	23585.5	29820.7	27167.3	26187.2	17291.8	25599.7	30488.4	17801.2	29081.5	25435.7	26596.3	29674.3	89797.6	143263	80569.8	240950	330632	371626	195756	399607	620072	135465	481336	243171	7760.1	7043.53	6699.8	13944.4	7842.78	7249.62	5471.97	5836.9	5684.33	5991.95	5734.98	5284.76	5760.92	5548.77	5220.76	14598.6	33225.4	142982
C33 H60 N2 O19	11992.6	129570	39286	36806.2	128616	49988.4	136265	110781	90876.7	76807.4	152855	83137.2	109631	78747.8	88433.7	94899.4	115974	87527.4	114855	405289	360882	348604	265596	260737	213092	493874	477957	432303	184117	187501	174160	19344.7	9529.73	15882.8	30255	19094.2	9180.54	29994.1	9735.7	9899.29	9818.72	25284	14583	9640.81	13054.8	10749.4	223567	193107	174266
C33 H59 N O14	12582.9	28617	37850.2	38454.2	27870	33520.2	25500.7	36162	25968.4	38901.5	17861.5	18845.7	16096.9	14176	12654.3	10064.9	474200	466733	450207	436574	434254	437319	538020	547450	532831	545939	531651	515960	446916	408946	414080	6495.19	10376	8861.28	4113.52	4399.28	6679.88	11265.1	12061.8	8140.32	11600.8	4276.45	11805.6	6188.72	14225.8	12018.2	65970.3	74673.1	66437.6
C33 H59 N O14	5137.94	11257.1	15707.3	12016.8	4604.89	5089.5	7856.67	10140.2	4722.74	4711.99	15059.7	22013.1	16531.2	18552.8	22579.3	17007.5	133100	125703	114387	79639.6	75068.1	71799.6	140395	122971	113171	149164	147214	141174	189885	185357	178824	4916.31	5065.93	5918.95	5027.15	5148.27	5046.1	5212.92	8432.27	6719.49	5766.85	5945.88	5993.8	6128.25	6668.41	6315.72	108624	96841.8	97402.9
C33 H45 N O20	8103.97	453651	302058	292459	274381	244587	379822	259933	306620	257681	300078	284518	441612	331638	408007	436468	8268.34	8002.18	8326.59	7796.85	8070.73	7931.97	8024.7	8062.38	8010.6	8181.64	8410.5	8487.83	8209.33	8893.86	8531.2	10160.9	9874.68	10111	10133.2	10199.8	10448.3	10378.8	11401.5	11712	11708.2	11692.4	12321.7	12074.1	12319.3	12161.5	107699	244897	136788
C33 H41 N O20	9141.38	266515	246016	221813	190277	187856	179812	161949	194104	204178	108145	114514	130911	170002	157142	193168	9508.59	9755.76	9744.22	9646.36	26006.5	14500.1	243809	211496	214945	9028.83	9378.13	8806.17	11097.4	8275.28	10562.7	6406.25	6505.49	6155.88	6434.79	6422.52	6355.01	6253.67	7037.04	6699.96	6641.87	6817.55	6753.72	6891.28	6776.19	6583.28	83755.7	71475.2	69025.2
C33 H40 O20	7880.22	548375	648835	559853	597527	650477	781258	550304	668237	518516	611227	566482	658033	845273	874960	963227	7723.79	7692.32	7809.05	8061.42	7629	7498.94	7619.78	7852.67	8084.88	7547.34	7740.44	7436.15	7708.21	8018.26	7605.66	7348.59	7406.96	7135.57	7365.65	7367.86	7311.43	7333.53	8147.43	8243.74	8225.32	8184.41	8191.15	7983.26	8300.72	8464.93	195941	197496	224382
C33 H40 O20	7053.39	1.52482e+06	1.61841e+06	1.60791e+06	1.25065e+06	1.39422e+06	1.24678e+06	1.22251e+06	1.32827e+06	1.29106e+06	936185	978112	959862	1.20919e+06	1.26196e+06	1.22513e+06	10033.2	17443	12183.4	101258	87023.7	90808.3	1.25932e+06	1.37113e+06	1.31456e+06	19030.9	12084.6	10661.3	36236.5	30526.8	27707.4	6548.52	6773.59	6452.58	6790.08	6822.29	6795.53	6776.19	7675.43	7355.96	7542.29	7583.64	7561.81	7648.66	7674.77	7516.23	539355	545694	524864
C33 H40 O19	17690.1	4.63489e+07	5.11271e+07	5.1204e+07	3.87127e+07	3.63993e+07	3.65034e+07	3.49182e+07	3.77669e+07	3.74336e+07	3.45181e+07	3.69453e+07	3.69575e+07	3.69421e+07	3.88041e+07	4.13591e+07	375698	446841	405251	1.91189e+06	1.93315e+06	1.85463e+06	2.65673e+06	2.61883e+06	2.80238e+06	1.01858e+06	975399	1.02154e+06	807661	724551	733821	23510.7	24082.8	23640.4	33606.9	28702	30226.9	31358.1	37818.4	34834.6	30226.5	29013.7	30382.4	53048.9	48094.7	45997.3	1.6172e+07	1.41421e+07	1.44191e+07
C33 H4	18676.3	305812	311928	366610	242148	238068	391266	371552	223603	241892	294534	264839	255104	235702	39230.8	258047	23126.7	19119.1	16997.5	45731	23617.1	31470.2	16416.8	16357.1	17207.2	15790.2	20936.8	26841.8	16993.5	23834.1	24524.3	15574.6	14680.5	14533	14182.9	14565.2	15137	14143.6	14497.2	16082.9	15935.7	15127.1	15357.1	15174	15824.9	15798.3	92884.5	115753	99821.9
C33 H39 N3 O9	6384.71	17321.6	18281	16595	21033.9	15932.7	16586.9	13277	14691.1	14630.2	15914.4	21412.6	18253.6	11676.6	12863.8	11273.3	29447.5	29021.2	30401.9	40703.1	40191.2	41869.6	35402.4	35928.6	32893.6	33637.7	35544.8	36587.6	38521.3	36982.8	36096	162954	169121	169356	262797	252768	280948	247298	289939	261288	277549	281042	268102	268866	262111	261700	67907.6	76793.6	61262
C33 H39 N3 O8	10581.9	104042	122356	107007	82981.9	124438	102989	132126	132652	139721	54327.8	91641.9	82850.5	95519.4	88301.2	93536	23779.2	24091.3	26757.7	17559.6	18256.1	20344.6	28656.2	27582.3	25631.8	16584.5	18106.2	19191.5	18920.1	27444.8	18602.4	1.64309e+06	1.59654e+06	1.66147e+06	2.67906e+06	2.69568e+06	2.72892e+06	2.52179e+06	2.72541e+06	2.65105e+06	2.85159e+06	2.92483e+06	2.96767e+06	3.01799e+06	2.88043e+06	2.9244e+06	930055	921955	851337
C33 H37 N3 O8	5298.9	6568.99	6233.47	5025.6	14637.9	13562	4971.96	10618.2	5364.59	12490	5380.7	6520.37	7008.56	5322.01	5175.19	15345.8	8814.97	5487.54	15746.8	5555.21	8928.56	7569.09	12156.9	15895.5	16006	10190.8	16003.3	12606.3	4989.92	6233.91	6093.44	157498	159903	154358	286422	276736	278836	209761	227079	217019	252468	249800	270826	271216	259913	278851	84155.9	73479.1	85316
C33 H36 N4 O6	6632.96	227232	216959	230363	188777	188290	169823	245120	255103	234648	226293	236649	227820	159885	155994	142091	6620.35	6739.56	6351.1	7845.07	8267.11	7776.45	7403.9	7712.56	7405.34	8074.12	8086.63	7915.57	6465.61	7458.53	6568.5	5640.15	5591.02	5791.92	6057.55	5926.53	5807.98	6009.6	6596.26	6492.2	6378.44	6433.24	6716.25	6594.74	6243.8	6275.44	57062.3	60769	56779.9
C32 H67 N	31549.1	32931.9	32477	22411.1	40114.9	42033.8	35183.8	58609.3	50700.2	49144	64732.7	37913.4	52354.1	64226.7	106679	74233.5	36599.2	46678.1	47805.1	38521.5	34770.1	19798.9	39913.5	37426.8	42552.1	22071	43061	33064.1	37380.6	18070.3	21361.8	356648	123051	173211	248355	924697	2.10513e+06	216944	143079	269224	158159	99711.7	115598	91665.9	127627	64616.8	40193	39233.7	28452.9
C32 H63 N O	54906	97373.5	53400.8	48167.6	136145	73643.3	33998.3	40423.3	40686.4	203169	245509	272263	321000	680856	699247	878665	55165.8	505188	754792	1.19332e+06	9.01697e+06	582571	420248	4.50614e+06	330915	209445	56374.4	199670	64938.8	66509.3	64343.9	1.0205e+06	1.50192e+06	1.25024e+06	1.43459e+06	910421	1.06018e+06	421392	750489	497023	641258	273942	323231	160364	192116	151366	45049.2	303263	283189
C32 H62 N2 O20	3137.95	36149.1	25953.4	21693.4	24211.6	27212.6	31521.9	12323.6	10085.1	13593.7	47871.9	41154.1	47738.8	40966.7	48000.6	45554.6	3291.13	3134.49	3247.72	3445.88	3357.83	3436.23	3522.81	3399.92	3453.74	3690.76	3431.53	3505.88	3513.56	3635.21	3626.67	4305.53	4404.48	4442.03	4538.8	4547.04	4800.31	4747.88	5749.93	5674.71	5839.11	5622.41	5725.56	5731.13	6164.89	6076.59	6714.56	3334.77	3724.38
C32 H60 N2 O20	17527.7	123097	91444.8	89268	139378	122817	147229	134972	122729	128051	84526.6	88552.6	91687.6	104901	77717.1	77817.7	21159.3	14552.6	21007.1	15208.3	15003.4	17444.1	20564.6	15118.9	17490.5	19530	16253.8	17451.6	15326.8	13431	15479.2	11587.3	11342	11563.4	11965.1	11685	14511	11639.8	12258.3	12982.7	12062.5	12873.4	15945.6	11695.6	12301.7	11910.1	35936.1	37005.9	33504.2
C32 H60 N2 O20	6214.23	162654	161130	286606	228559	305237	234648	177250	165834	171066	279503	255576	335283	239026	204391	184016	33026	32358.7	29990.4	43889.3	45944.3	45528.6	40086.2	39303.7	40953	38200.4	35764.9	37783.4	39490	38004.3	41573.8	11705	29911.7	17172	28872.6	14986.6	16170.3	21675.3	19049.9	18288.1	20094.8	18116.2	29486.4	24530.8	32458.8	40065.3	62893.1	54239.9	26145.9
C32 H60 N2 O20	5965.04	91731.9	56060.4	63779.5	66283.3	140664	69472.8	53618.8	55150.4	58062.7	129164	110370	64626.4	69376.9	171338	89414.8	9523.77	15995.2	10264.7	9594.79	21760.6	8209.46	12263.9	12302.1	9349.88	21167.5	73919.1	8165.55	7995.24	7916.16	11712.1	23521.3	29823.3	26592.5	22427.8	12484.4	21452.7	22601.6	21755.1	23287.8	34822.1	31962.3	50493.8	17861.5	33418.9	7078.11	19406.3	19697	32708.4
C32 H60 N2 O19	15376.8	596635	588514	573880	452905	489416	481192	424859	436628	506346	466968	469080	468825	218580	262074	217925	21244	14857.1	14320.6	16503.5	16888.7	16448.3	17564.9	15944.9	18436.8	33321.8	18944.7	13862.8	13534.6	13774.5	13902.1	16014.2	18743.5	22524.8	17755.7	19365.1	21638.1	17538.7	19645.6	21146.5	17868.5	23025.4	19269.1	21232.7	20478.7	20015.4	86324	161467	161892
C32 H60 N2 O18	11475.9	2.66378e+06	2.5341e+06	1.84238e+06	2.2556e+06	1.93679e+06	2.10329e+06	1.77356e+06	1.69669e+06	1.8954e+06	1.65494e+06	2.46759e+06	2.29391e+06	1.94934e+06	2.30395e+06	2.5495e+06	48365.6	48036.8	73596.5	68441.8	68121.7	71540.8	99018.8	75954.8	63387.7	108107	107020	127793	70411.2	68198.2	83951.2	1.13361e+06	1.01407e+06	34453.3	2.44046e+06	2.31923e+06	2.25067e+06	64796.7	1.80026e+06	1.80175e+06	3.13595e+06	3.04738e+06	89148.9	2.85907e+06	2.71925e+06	2.82407e+06	920788	1.00538e+06	1.20741e+06
C32 H58 N2 O19	12944.7	116971	123124	98632.9	137568	181907	164066	117894	80965.7	123539	146600	210604	160755	155991	154596	170852	46639.9	44732.1	45634.3	59536.7	57324.9	58263.3	48090.1	47667	42644.7	41703.6	43122.4	43453.6	44806	42145.1	40318.3	6968.5	6630.68	6589.8	8527.04	8348.57	7864.61	6446.72	7086.49	7100.46	7689.05	7550.46	7188.13	7955.62	7681.98	7316.6	28708.2	29792.7	23403
C32 H58 N2 O18	4971.84	142480	101042	125742	101418	65688.3	77153.6	23815.6	25362.2	58876	319877	356363	315866	397344	394063	492233	20354.9	20536.5	19833	28988.1	28496.8	31211	25142.2	26114.1	26351	27915.8	26489.6	26220.4	29351.2	29348.2	32204.2	12573.1	13583.9	13752.5	16583.7	17610.9	17624.8	23007.8	24748.6	23913.6	18125	19072.8	19773.5	36812.6	34757.6	37441.1	85369.6	123358	93763.1
C32 H56 N2 O19	6070.51	113291	104366	94859.9	109058	99132.9	83345.8	86509.9	69832.3	89112.7	88341.4	73081.4	82196.9	88217.2	83009	80859.7	20312.2	14719.2	13976.3	13324.8	14105.4	15911.2	5835.08	5521.8	6052.52	11892.4	9316.27	15949.3	27636.1	23922.8	16659.6	5431.12	5187.82	5222.3	5275.76	5338.97	5470.9	5581.98	6044.95	6775.7	5791.6	5957.25	6055.07	6200.92	6331.93	5996.41	25989.8	26848.2	31765.5
C32 H38 N2 O7	4444.52	107287	118559	110074	121561	90630.8	86706.3	73961.1	87660.6	78432.1	125923	55608.3	103758	59912.8	57726.6	80332.1	12403.6	10167.3	10556.5	15171.4	15946.6	18512.3	12204.2	10479.4	13048.9	14584.3	13544.7	11406.2	13299.3	14203.3	13167.4	6349.61	7058.53	6641.64	8749.63	8506.91	8442.14	8044.83	8279.19	8656.81	7875.74	8558.89	8756.84	13506.3	13304.1	13851.7	25833.2	18848.4	14647.7
C32 H38 N2 O7	4519.98	58616.5	54231.4	54467.4	61772.3	44259.4	47200.9	31558.8	30682.7	28377.4	72462.3	77289.7	74178.2	111663	114246	118044	4690.01	4691.79	4597.08	4683.32	4583.71	4645.69	4763.26	4803.41	4706.26	4877.2	4837.26	4835.24	4737.29	4858.34	4816.2	6694.06	6589.52	6856.86	7148.79	7226.98	7643.06	7501.39	7957.72	8200.27	8309.09	8622.04	8728.03	9128.01	8843.46	9877.91	17378	8488.17	14426.3
C32 H38 N2 O7	15244.6	1.24593e+06	1.11942e+06	1.16914e+06	1.02638e+06	1.0206e+06	1.07143e+06	795144	805937	778722	1.19485e+06	1.19009e+06	1.24497e+06	1.05854e+06	1.09192e+06	922085	41244.1	38336.5	36939.5	43447.9	48035	47116.2	27128.4	29193.3	26439.5	33371.4	36486	34330.2	17887.2	22314.7	20198.8	19604.1	20823.1	20875.5	36900.2	38443.4	40879.8	21267	20536.1	19467.1	30208.7	34546.9	36143.1	30209.8	27089.3	29860.1	320256	342376	353026
C32 H38 N2 O7	3207.15	64245.1	63615.8	67190.1	60764.7	57818.4	51000.7	45492	38561.5	48391	77430.1	76774.8	49754.4	58926.2	50213.7	54822.9	3558.02	3528.52	3455.96	4063.4	4243.63	4128.44	4108.31	4119.74	4015.32	3716.2	3881.18	3724.8	3765.18	3823.48	4003.9	5670.15	6061.79	5890.2	6973.29	6878.59	6913.29	7418.47	8145.79	8300.78	8171.81	8154.91	8484.12	10110.2	9845.21	10127.3	12942.5	8993.81	4758.28
C32 H37 N3 O8	5222.01	7155.83	6484.53	7648.78	5377.27	8982.38	6930.96	7044.03	7100.4	9373.13	6502.75	5416.93	9163.72	5648.18	7817.66	5457.21	5338.84	5220.54	5439.7	5940.54	6016.91	5740.25	6081.31	6095.23	5729.82	5206.67	5547.76	5230.16	5158.65	5365.95	5155.28	240247	238306	258702	407287	417092	429867	378982	430666	427804	384009	413213	454136	439893	375417	389260	107369	111108	118428
C32 H37 N3 O7	10166.3	11250.7	11553.2	11830.9	15096.3	15050.9	14476.5	10207.4	10924.7	10968.6	11179.7	11811.3	10973.9	14470.5	14291.6	13128.2	18436.3	17660.5	18042.1	19788.8	18947.3	18917.3	12615.6	12295.3	13204.2	15578.5	15679.7	15835.9	12345.4	12232.6	12850.4	137443	162639	158645	360513	415259	411512	276690	279243	301649	437363	383004	448855	322718	241719	361903	94921.9	81831.6	88052.9
C32 H35 N3 O7	6240.87	5246.46	5159.32	5135.91	4857.68	4991.81	4516.34	4392.53	4328.21	4820.49	4851.11	4475.11	4585.09	4414.31	4564.75	4361.13	5940.39	5576.57	5587.34	5594.04	5551.74	5486.11	5592.21	5506.39	5338.3	5312.95	5331.3	5229.77	5047.12	5207.88	5335.64	25196.1	26769.9	26111.9	66142	60906.5	50685	24371.5	20211.8	27769.5	55574.4	58171.7	39962.9	33944.5	47294.3	41615	7468.55	13222.2	7348.55
C32 H32 O23	6982.13	157562	143823	158512	149957	111871	97088.4	94115.9	92019.6	79101.2	106272	132110	118231	127806	113742	100866	15777.9	15678.2	16318.9	19376.3	15106.6	18173.1	16377.3	17091.2	17215.2	18295.2	17508.2	18956.8	21738.5	21274.6	20527	10409.2	10690.3	10727.8	15669.6	13387.3	14735.2	15127.3	20303	17335.1	14909.5	14544.6	15364.9	26224.7	26280.6	23287.6	33931	42446.3	36064.9
C32 H28 O9	115976	603061	157945	781697	532692	1.21687e+06	690992	671401	1.21324e+06	675457	621272	360073	338577	1.20673e+06	1.12156e+06	561163	281831	414098	606768	216428	679005	380450	290821	386751	657796	580508	611961	443073	817552	673588	319425	1.02737e+06	628229	692100	1.04847e+06	732863	589375	536183	483290	544860	471170	981669	268711	525312	397311	547957	351700	589386	1.05837e+06
C32 H25 N O4	8685.24	16960.5	16149.6	15406.9	15111.8	13882.3	13669.8	12730.5	12169.9	13280.1	14862.5	13690.4	12533.9	13729.9	12511.2	12084	15083.8	13701.1	14125.9	15410.3	13805.1	14685.8	15577.3	14240	13448	12701.1	13293.4	12950.5	13680.9	13059.2	14171.1	38008.5	41865.6	23804.9	102893	109761	122952	46105.6	59962.3	47032.2	69885.8	93682.8	56563	46125	43324.2	52454.8	14994.7	19252.6	13050.6
C31 H64 N2 O18	17365.5	13206.2	12214.3	18994.4	5980.15	11934.7	7102.4	5802.86	5499	10023.9	7750.83	5964.43	13261.8	5976.16	13847.1	5658.3	7565.43	14799.6	13346.7	27898.4	22909.2	21827.7	106785	120394	94717.7	15329.6	7694.53	6505.86	6396.53	22401.5	9338.14	22980.8	16668.9	16439.8	8366.18	10253.3	7984.06	14521.9	8234.75	10962.8	13600.3	8262.26	20124.3	9347.15	17826.7	21109.3	14372.7	12756.8	14373.7
C31 H62 N2 O20	6272.73	105950	142578	106310	111534	117463	144319	90410	106897	87365	96371.6	115561	99102.3	105786	117069	76597.9	10370.8	9514.66	8976.15	10484.5	12300.5	11450.7	9603.73	9260.48	9436.83	8315.6	8131.05	8141.7	7571.55	8383.28	8055.36	12815.7	13033.7	13485	20272	23980.1	24786.3	20307.1	16399.1	15426.4	15734	23412.5	17259.6	17159.9	18110.6	18056.3	19762.7	11319.2	19354.6
C31 H62 N2 O19	10919.7	10407.8	7805.38	7366.69	7405	8632.35	6667.92	5767.26	7305.46	7863.42	8044.96	6507.06	6523.16	7793.45	6663.25	6546.27	41332.4	39834.4	38548.2	49213.5	51729.8	52789.6	43149.1	41462.8	38526.4	38465.5	36795.8	40329	40099.6	37492.6	37160.5	268229	259459	287557	256746	258436	221209	236909	233130	220767	372850	289699	349714	231263	422024	229974	67626.3	64338.4	61342.7
C31 H62 N2 O18	3955.91	9237.46	6652.14	14300.3	4507.61	7282.2	6015.73	22269.6	14312.3	5127.79	4761.92	6852.06	4569.35	6083.05	5451.87	6003.15	4389.66	7873.51	17035.8	83011.3	95471.9	116303	153755	113246	89367.2	77460.6	98383.4	91287.2	7205.39	7909.62	10349.3	1.45342e+06	1.63396e+06	1.67294e+06	1.61375e+06	1.97821e+06	1.04182e+06	222431	844555	171530	976395	1.0862e+06	2.08145e+06	2.32961e+06	2.70541e+06	2.79697e+06	89030.9	186255	226389
C31 H60 N2 O6	147130	253673	331011	275116	910522	166658	400512	456665	147033	323493	417878	264367	332853	329484	318495	240698	1.14211e+06	325579	304453	494276	151593	246063	236526	132860	108017	482202	333434	365415	198608	325553	348575	340169	656982	376512	233836	263846	368492	396074	331077	207051	155404	325548	282717	333183	242156	269267	373729	334674	327885
C31 H60 N2 O18	10599.5	11096	12931.7	11479.5	11582.1	11216.3	9963.1	9513.95	9876.11	10066.4	11458	11074.8	11043.2	12207.2	12525.8	11653.4	10465.3	10424.9	10196.4	79802.4	56157.8	88779.5	95418.3	110510	102222	25897	39353.6	27941.8	10333.8	10117.7	10030	97067.3	97877.8	100943	189511	185596	183321	194938	201126	206760	98839.3	85606.1	102344	439277	457554	416019	53739.3	47679.6	56694.7
C31 H60 N2 O18	12995.6	10042.8	26522	15694.5	14389.2	9566.24	13717.2	12419.3	9935.26	14534	8988.66	11986.9	13426.6	11700.2	12376.2	12911.4	10792.4	10419.5	13257.3	21394.8	10075.9	23767	44113.1	20722	15581.6	14294	8474	8334.12	13392.6	7969.7	8158.25	335675	370366	487366	594733	561165	539883	479676	404415	376801	701077	549052	645697	515730	436363	664980	178383	105172	127107
C31 H60 N2 O18	6790.07	29135.3	29674.7	31240.9	31168.2	29863	27174.5	29311.9	30549.7	29993.1	24910.1	24867.2	26731.1	23928	25109.1	25531.2	36053.5	35321	32732.1	47274.4	50132.8	49673.5	43730.4	41868.8	44665.5	41653.5	38993.2	41189	43044.1	41419.8	45304.6	44998.5	124223	124265	103304	126167	146043	170465	20690.9	19457.6	116565	138945	136060	385646	190686	180306	35254	27697.9	28478.3
C31 H46 N4 O2	9283.15	12766.6	14604.6	24859	9801.47	14709.2	11868.9	7960.74	16181.8	8278.93	10150.4	8649.36	10445.5	21656.4	20765.8	9322.09	9698.29	9458.08	6255.48	6471.93	6630.87	6232.06	15194.1	11460	10598.7	6653.05	7099.63	7498.67	11372.6	6848	7195.68	21104.9	14571.6	30184.3	22935.6	18569.6	16156.2	265899	261034	258521	20799.8	45912.1	17528.9	30654.1	23098.9	23523	28066.7	28591.7	34678.4
C31 H35 N3 O7	5715.01	6215.32	6176.14	6163.46	6165.14	6326.12	6131.9	5919.12	5613.28	5829.79	6618.23	6787.44	6149	6323.29	6418.3	6286.76	5920.82	5746.99	5789.79	6579.59	6807.78	6560.79	6642.02	6651.4	6198.57	5666.77	5813.89	5682.21	5599.51	5550.97	5751.1	241879	242867	250971	506600	480912	466867	381660	387678	419987	450575	497657	506772	411911	380992	369788	144721	144859	137700
C31 H34 N2 O6	5816.87	133173	130192	139809	133155	127565	118569	42704.5	29826.3	41027.2	189626	173536	168288	182679	164606	163815	5904.87	5788.68	5587.29	6511.91	6720.66	6460.35	6351.53	6176.65	5979.89	5467.47	5638.07	5415.44	5330.11	5208.4	5429.16	6295.11	6454.13	6240.3	7010.48	6855.46	6926.59	7064.64	7919.63	7549.99	7202.75	7103.49	7338.65	8593.36	8294.7	8060.8	33665.1	29536.8	24362
C31 H33 N3 O7	8876.14	11203.5	11383.1	11719.4	11669.3	11785.9	10903.7	10077	10603.6	10757.1	12566	12830.6	12539.8	13983.4	14651.9	14478.3	9201.1	8757.61	8896.5	9307.66	9757.77	9158.96	11678.4	9395.49	9427.77	9487.68	9773.92	9982.46	10116.9	9987.14	9982.85	63755.6	78527.8	75560.8	147851	132744	149673	107684	103061	106809	157641	174264	171284	154439	167905	177268	10774.2	18222.5	10414.1
C31 H32 N2 O6	9004.95	137569	152201	150624	102474	103228	101615	110973	108190	118984	91962.7	88657.4	86882.9	29295.7	20869.9	26946.1	14604	17130.9	10761.6	9405.54	9105.74	15762.1	14695.1	13580.7	7272.25	13289.2	15969.5	11555.6	8933.67	10052.5	10712.5	5835.93	5984.94	6338.5	7593.7	6471.5	6340.71	6409.7	6366.82	6403.39	6415.54	6872.76	7363.79	6974.44	6614.85	6417	11168	20036.2	14790.4
C31 H30 N2 O5	4804.02	69809.6	64226.7	65629.9	69765.1	63597.6	48956.5	12696.8	12332.3	17648.7	121303	136127	125265	135866	159797	174131	6960.87	7526.19	8104.88	11839.9	10458.9	9649.87	7622.67	8141.48	10245.1	9166.65	7878.74	8553.65	11214.7	8698.17	9852.51	6127.93	6218.92	6244.61	6630.68	6637.22	6727.07	6765	7492.66	8016.73	7745.08	8007.32	8191.4	7967.18	8186.59	8558.37	39926.3	45217.9	41604.4
C30 H62 N2 O18	15420.3	50992.8	48253.6	45471.7	65748.2	67984.7	53286.5	13853.1	15752.2	12323.4	93921.6	91686.4	78519.3	117344	114067	140703	13347.4	9101.19	11699.1	24257.2	16893.9	15690.9	9090.78	9021.23	20504.6	12159.3	20155.2	8828.35	8599.55	8767.91	8761.27	10696	11243.8	10802	11181.2	23265.1	11781.2	11391.6	14511.1	21172	12331.9	12696.7	12751.5	23593.7	12713.6	23533.8	15455.5	20566	16807.1
C30 H61 N O	48669.6	61324	58442.5	60682.4	115282	76377.8	85143.6	86914.5	92496.5	105975	395231	523504	387099	1.02913e+06	890182	1.12696e+06	56755	642699	804350	980896	408079	329415	549657	469695	388847	65550.6	121776	64482.5	60798	61309.8	64040.9	1.08598e+06	1.70417e+06	1.83402e+06	1.19528e+06	1.32486e+06	1.26987e+06	1.06638e+06	1.08892e+06	912687	395384	490006	389109	237426	372605	400675	48089.3	327220	448199
C30 H59 N O4	68310	274899	324330	174823	371666	353991	384331	588413	386796	369142	284597	680577	340065	408381	413296	380383	508906	343727	532409	532604	375278	363095	436207	427525	276652	286297	295109	338098	257512	374762	361357	446149	381004	271318	327088	343756	404477	216937	327047	329819	386726	379925	267886	202411	271815	313999	324449	309122	349590
C30 H59 N O	74397	99920	80641.2	76602.9	76556.5	74389.2	88089.2	72602	73864	74354.3	183896	180207	121495	380263	348738	417379	76060.8	74720.5	74258.8	71730.5	76703.9	71991.6	86976.1	75556	86165.2	129381	96259.4	102011	86975.9	120312	156855	203275	247661	86751	112861	90898.7	94007	128174	176039	172376	126993	160204	167960	152234	148345	107423	300135	78591.1	74440.4
C30 H58 N2 O17	4162.51	15125.2	14940	16883.1	20582.3	14991.4	13722.4	12826.6	14372.9	15133.6	14249.6	14332.7	12771.2	14429.1	13622.1	18948.9	14840.3	16382.3	15654	22402.6	20469.4	19406.7	19114.5	21116.5	18535.4	17583.9	18376.4	17834.3	20323.3	18273.9	18789.1	73643.3	54280.1	80154.8	78331.3	94463.4	80475.5	119813	148269	131934	56738.9	73639.8	60901.5	404483	345105	323695	70892.4	59340.3	70309.1
C30 H51 N O4	47113.5	109078	129149	96339.9	76450	81608.6	137553	134997	89325.7	82430.8	149213	166320	116093	93707.7	153350	147544	121077	40061.4	71488.2	99976.4	117439	74174.2	56527	63313.2	111828	52303.5	69661.2	86973.3	101825	87589.9	49712.8	93910.6	102024	85371.9	153357	81441.7	70867	73367.1	92082.7	48083	64373.3	89378.1	90169.1	79195.5	67593	80850.1	195184	266602	235890
C30 H48 O5	165813	390912	401726	506773	384092	387118	387551	539243	371727	371649	488001	343619	314785	561159	353191	507340	334357	524340	157470	421339	597952	521930	269194	693408	931111	414552	366335	259073	463865	538950	675943	536628	471851	347664	423597	474766	383262	348121	221664	151905	214568	263831	355919	241202	217129	296813	373052	570333	433948
C30 H45 N O6	19960.2	12029.1	11652.5	11729.2	11116.1	23685	16145.3	11199.3	11382.7	12685	13040.9	13738.6	14285.2	14340.5	21787.5	25417.9	23057.2	20562.4	19027.9	18662.6	14853.4	18381.1	8788.76	8814.88	14825.7	16265.8	14354.4	12063.9	9868.73	24451.1	12569.9	13065.6	18804.4	16769.5	18997.1	20215.3	18785.9	18400.3	31712.8	26519.9	25017.9	26005.1	27738.8	30387.2	38641.4	29236.6	88858.5	60261.6	74873.3
C30 H43 N O13	6809.22	691641	649266	683203	708666	730666	573648	426272	468395	481353	757307	765492	866827	1.03918e+06	1.03454e+06	1.01737e+06	6388.18	6272.61	6462.08	6191.91	5993.77	6066.91	6034.79	5816.33	5948.34	5817.43	5725.27	5912.24	5852.9	5691.9	5784.34	5966.21	5909.53	5780.7	6192.97	6372.13	6459.88	5685.82	6368.3	6674.22	6747	6293.21	6617.46	6409.3	7093.1	6636.49	215254	252134	256069
C30 H43 N O12	8137.85	7113.44	6778.52	6502.49	6517.55	6443.9	5774.93	5781.47	5922.11	6209.74	5999.29	5926.97	6034.96	5863.2	5770.54	5691.51	7364.86	6979.22	6869.13	7168.44	7478.43	6856.84	6755.06	6713.14	6798.37	6163.72	6433.66	6587.47	6268.23	6119.6	6273.44	63999.8	64169.3	46999.9	94279.7	102758	95011.6	93119.4	113197	113515	97672	87216	91514.8	122831	124305	120623	19315.5	27731.5	35115.9
C30 H41 N3 O6	14159.6	18858.5	18866.6	18241.6	18088.9	17949.3	18047	16880.6	17527.6	17548.9	17001.5	16977.7	17311.2	17688	16896.5	17671.3	647404	643593	595115	309292	338675	317233	276608	260591	275814	977473	927146	941072	1.03584e+06	925683	867566	14912.1	14769.1	14689.8	16201	15859.7	15838.3	15575.8	16604.3	17056.1	16445.3	16409	16672.5	17742.8	18735.2	18192.6	193941	181075	192536
C30 H39 N O16	8079.13	151917	181491	192015	152818	143133	109252	83977.8	103619	104906	88127.1	101776	83299.7	73454.7	101593	104390	7721.43	7630.09	7410.42	7616.39	7398.76	7386.39	11177.4	8610.84	11170.4	6902.06	6936.46	6820.56	7135.16	7029.82	7019.25	7033.51	6933.93	6704.19	7536.76	7538.8	7301.44	6755.29	7456.71	7723.26	7413.82	7115.64	7450.46	7879.77	8278.21	8088.26	26927.9	25562	32828.4
C30 H39 N O15	5616.34	316227	379035	286827	315197	359582	251941	230089	222543	306157	362312	310424	284470	353458	305740	280117	6252.33	6380.56	6325.02	7272.38	7084.09	7197.17	6894.85	6858.16	6635.73	6067.23	6119.09	6289.7	6250.03	6104.61	6206.93	7750.96	8328.37	8345.92	10206.8	10372.7	9991.34	8189.54	8947.01	8694.24	10022.2	10272.6	10345.3	13717.7	13268.8	13834.8	76845	94221.3	78976
C30 H22 O5	7299.82	33570.5	32089.6	31074.1	30957.6	28869.3	27372.4	27396.1	29718.8	28017.6	26238.9	28281.3	27757.9	28782.4	27343.6	27614.2	15638	15021.5	15137.6	16649.5	14990.3	16048.1	15520.6	15377.5	16067.1	16905.1	16061.2	17264	18290.6	19092.2	18285.5	132272	153881	141751	238362	247531	267141	190466	222729	243804	209213	201052	216554	151858	211655	188900	20380.8	46752	36228.2
C3 H5 N O7	6990.88	6709.64	6652.29	7108.78	146484	6714.96	5447.26	97458.6	7895.39	9632.28	7156.05	175559	106524	197620	136396	194279	6083.73	6270.65	6169.28	516015	492690	5780.17	6468.98	7886.02	569320	5726.03	5484.22	5531.43	423801	5513.87	5533.44	617118	569131	4779.04	4605.55	4550.79	338902	4763.49	4831.68	387337	341935	5065.83	5099.58	5362.46	255396	306337	9674.06	146462	106038
C3 H10 N O4 P	297301	2.94809e+06	3.11046e+06	3.56107e+06	2.72074e+06	3.7744e+06	3.74137e+06	4.79895e+06	4.65346e+06	4.61188e+06	3.76595e+06	2.93012e+06	4.04611e+06	3.40921e+06	3.63834e+06	3.48898e+06	1.27576e+06	1.24181e+06	1.2835e+06	1.47717e+06	1.50672e+06	1.51514e+06	1.49569e+06	1.48006e+06	1.49427e+06	1.75904e+06	1.81048e+06	1.80761e+06	1.64593e+06	1.74769e+06	1.83431e+06	3.51805e+06	3.62144e+06	3.59424e+06	6.04826e+06	5.97495e+06	5.89784e+06	2.41242e+06	2.42166e+06	2.47537e+06	6.16035e+06	6.16136e+06	6.36763e+06	5.85148e+06	5.81433e+06	6.07127e+06	2.16628e+06	2.4296e+06	2.244e+06
C29 H9 N O8	15794.7	207964	224671	208077	192539	196465	198764	191018	208860	240977	227943	246316	242326	204458	228115	199365	16570.4	15742.9	15711.7	16319.1	17419.4	16781.1	16392.4	16816.3	16891.8	15662.5	16323.5	15982.9	15721.7	13671.5	15603.2	12889	13034.8	13105	13350.7	13676.6	13225.7	13910.7	14669	14710.9	14596.1	14402.8	14172.3	14875.6	14614.7	14592.1	58013.8	48063.9	64484.3
C29 H61 N O15	1929.05	4631.44	10543.1	4394.72	4715.86	4690.76	5115.85	4524.41	8380.54	11446.9	5412.15	10198.1	8833.48	8249.24	8746.89	12416	2595.57	2547.61	5995.96	2926.65	5884.97	3056.89	3099.62	26463.5	3835.2	3067.16	5137.44	3150.85	4328.42	3282.97	3465.2	9451.84	52076.1	15229.8	10351.3	10983.5	25931.7	18353.3	14325.2	27486.7	37969.7	15215.5	24157.3	23197.4	38397.2	55773.4	5950.26	10748.3	4538.12
C29 H59 N O14	7680.15	11278.3	7954.66	7614.81	8826.68	22269.6	11507.9	7968.72	18697.4	14290.7	8821.66	14599.8	8513.51	9852.36	8212.13	8105.62	7299.58	7799.35	7106.56	7384.49	10075.7	9290.57	12071.9	65319	7503.81	14729.8	16700	7601.79	7310.76	16505.8	7477.11	9475.67	114924	13081.3	14883.5	10435.9	13375.5	8385.85	12796	163155	35271.7	30196.5	9601.74	22592.1	11761.4	21633.3	14592.2	7382.53	7291.76
C29 H58 N2 O5	308750	4.74227e+06	5.04218e+06	5.05834e+06	5.55656e+06	6.21106e+06	8.23984e+06	6.51073e+06	6.38112e+06	6.74568e+06	7.62345e+06	6.94374e+06	6.54278e+06	6.90263e+06	6.98435e+06	7.88117e+06	6.13655e+06	8.70458e+06	8.65598e+06	6.55524e+06	7.44721e+06	6.42665e+06	6.5534e+06	6.35334e+06	6.77789e+06	4.53404e+06	4.06053e+06	4.25273e+06	5.1969e+06	5.1107e+06	5.18047e+06	7.59275e+06	7.41989e+06	6.62464e+06	7.72289e+06	7.54578e+06	6.16645e+06	8.24467e+06	8.17233e+06	6.37254e+06	7.54768e+06	6.32247e+06	6.65274e+06	7.41555e+06	7.46591e+06	7.9223e+06	6.67248e+06	6.79336e+06	5.4656e+06
C29 H58 N2 O19	10527.4	26376.1	37344.7	20648.8	65203	81294.4	73781	30348.9	24022.2	16668.3	94097.4	95024.7	97789.3	109619	121043	108102	13664.2	12816.6	12820.5	15040.7	15069.4	15592.1	13491	13820.3	12971.7	11929.6	12033.1	11529.3	11061.4	10976.8	10938.4	16668.3	27055.6	16554.7	32056.5	20302.1	32503.2	18847	25136.8	20881.2	18119.2	38117.4	27569.7	33537.7	25779.1	25471.1	40905.7	65761.8	54380.8
C29 H58 N2 O18	11130.4	52896.1	35224.7	44272.7	41939.6	24975.5	29922.2	22857.3	54105.2	26244.8	89921.6	85368.9	122849	142517	192450	70885.2	28691.1	23296.9	23963.5	34122.3	35539.3	31938.5	26712.5	22734.2	28060.6	24078.4	18988	23700.4	27403.2	20593.5	26687.1	155662	161468	139216	178633	159931	186160	101306	81492.9	105459	138438	107492	98294.3	315538	350733	337867	31553.5	22494.3	22932
C29 H56 N2 O17	8849.4	68310	54043	65246.3	48943.1	80101.1	8342.31	13842.2	13696.2	24235.8	28198.2	60622.8	3353.83	58765	52600.5	14515.9	35909.7	58115.6	159565	210385	62767.6	36816.7	26067.8	20083.9	16046.1	11841.8	10164.8	9435.43	8070.7	7479.58	7114.15	2556.4	2580.17	2480.33	2396.24	2423.95	2338.86	2132.4	2355.26	2321.01	2203.87	2192.53	2468.43	2021.13	1990.24	2038.78	26801.3	32737	8316.26
C29 H54 N2 O18	5659.01	119006	184823	102735	40572.3	39207.5	26850.4	18224.8	24774.3	15467.8	32448.5	15947	25903.4	15772	25977.4	19418.8	14452.8	17253.1	21744.6	41894.5	25778.8	33048.9	26004.2	21878.1	43581.1	49331.5	51823	82294.5	93004.8	172884	679317	16000.3	10847.9	10540.4	19223.3	18237.2	16643.8	11653.3	11217.2	11124.1	17220.5	9742.68	12367.2	11370.2	12096.2	11240	12769.9	31767.2	64883.7
C29 H54 N2 O18	11530.9	79271.9	39202.6	25008.8	54574.7	64249.1	30091.2	26578.8	16378	16709.5	36615.2	31649.3	13516.8	15904	17459.2	17342.7	42214.8	43775.2	56879.7	61586.3	75572.5	113071	87334.8	117821	164660	990348	236235	146725	68974.3	62874	44332.8	14233.9	13908.3	13028.4	17645.4	15949.9	15713.4	12951.1	24029.9	12580.7	12745.4	12719.8	12954	12461.8	15734.9	12559.8	26529.7	1.43862e+06	108439
C29 H54 N2 O18	16674.3	229789	253598	151622	301728	283133	252821	211598	134984	173832	233803	164650	250896	140436	215707	192809	14262.9	13405.6	12817.9	12901.8	12813.7	11880.2	12793.3	12280.6	11620.3	11230.4	10701.8	10259.5	9953.82	10422.2	10212.8	7134.86	7097.54	7209.63	7364.22	9381.54	8095.03	6967.38	7779.34	7282.6	7233.79	6955.15	7125.21	7038.41	7723.84	13353.8	118159	83624.3	101256
C29 H54 N2 O17	13350.6	321178	248938	273681	307991	344087	335883	237652	258384	207371	301784	325353	420634	365469	450533	380114	20323.9	19386.1	20366.9	21896.6	25986.1	24637.6	19771.8	18777.6	19061.9	17932.2	16934.6	16855.3	15752	17278.8	15659.9	23727.1	24054.3	23339.2	30780.8	29400.7	31008.5	27091.4	29618.4	27777.9	28600.1	29532.6	30803.9	30536.1	29843	38719.9	110229	110389	114212
C29 H54 N2 O17	9546.02	79036.5	56047.7	73216.5	38225.5	58517.3	52885.6	52337.4	55397.1	62451.4	52408.9	54468.3	47818.5	78429.1	78232.7	58091.8	10286.4	10119.3	9919.68	12516.5	12538.1	12023.7	11159.7	11338.6	13209.9	10530.5	10549.2	11129.6	10775.9	10309.2	10595.8	183587	221478	225830	410229	455153	412739	214287	322181	278305	321252	333870	331324	403887	382929	423129	116501	121366	139288
C29 H54 N2 O16	39896.9	2.2783e+06	2.15674e+06	2.30591e+06	1.72068e+06	1.75942e+06	1.67991e+06	1.39465e+06	1.24127e+06	1.24753e+06	1.89793e+06	1.86325e+06	1.99952e+06	1.28761e+06	588466	700265	112971	99396.8	109831	123165	129673	137984	74901.1	76010.7	77349.8	93894.8	115513	107310	55269.6	56169.8	54048.6	58931.5	61145.7	116582	145004	98758.8	105770	63674.3	85284.3	59081.7	99958.5	125898	91356.4	160661	95760.1	123388	627734	674676	694929
C29 H54 N2 O16	22607.5	1.08799e+06	1.17631e+06	1.38055e+06	1.38194e+06	1.14257e+06	1.08989e+06	665504	856829	890039	1.07801e+06	1.15116e+06	959600	1.01282e+06	1.21592e+06	1.04302e+06	107346	103773	94905.7	137070	141630	138544	120429	116588	119961	109155	100951	105360	108799	103462	111849	29389.9	66933.7	34263.3	214779	91859.1	95629.3	77948.3	83008.8	84985.5	74866.6	83600.2	51888.2	243778	70759.3	106053	392392	323884	302600
C29 H52 N2 O17	14024.6	143955	170053	166864	128461	150481	128434	60499.4	71389.9	60693.1	155670	211680	195906	82470.8	118873	107508	297105	267934	207525	403063	357253	336021	364767	247330	429260	461894	457007	490983	543040	537183	541486	255163	236267	243142	304522	142774	382635	355716	418832	462549	180646	438421	417491	458473	482854	534706	98336.4	180073	200417
C29 H52 N2 O16	68985.3	391161	426306	528798	708037	756144	611723	330382	300701	377182	540065	536811	559759	480034	330509	417396	70930.3	60648.8	81789.1	80351.4	58689.1	55545.4	39047.2	34733.9	34314.9	62240.9	59631.9	71953.3	25898.7	27847.3	66615.9	29952.8	35090.5	34768.6	51325.4	49056.5	49947.4	62699	64976	65187.1	41393.3	40914.1	25678.7	131516	118456	120618	1.04505e+06	1.0205e+06	1.18634e+06
C29 H52 N2 O16	3774.08	4175.67	4098.92	4217.1	4547.3	4383.15	4431.5	4559.98	4538.83	4647.2	5069.56	5122.65	5102.89	5132.1	5164.49	5336.03	3518.91	3606.3	3407.25	3675.3	3590.19	3485.25	3564.92	3738.62	3625.83	3794.7	3891.57	4133.12	3884.41	3939.54	4115.86	36477.7	12261.8	18082.9	64900.4	46342.6	30994.7	28572.1	22730.2	192709	48657	45314.4	50795.4	24491	15338.9	22805	27699.2	5418.56	11154.5
C29 H50 N2 O17	11600.2	11126.2	10572.2	10105.9	10234.2	10656.4	9736.18	10073.4	9866.59	10560.3	10818.4	10259.6	10550.3	10808.1	10965.8	10651	17914.8	17342.8	20895.1	36375.3	33094.3	37663.4	34315.6	29752.4	31221.8	22263.7	18651.9	21925.1	27584.7	27778.4	29633.7	91122.3	100455	114391	144433	129206	147044	150413	121161	143857	102216	147517	127026	102091	102459	112150	14874.1	22879.6	23079.9
C29 H46 N2 O17	4499.87	399954	366219	423427	283654	376937	348673	358094	223118	317908	334681	326828	298741	365433	285898	326899	269444	247610	312478	453457	410492	431570	640446	660540	598980	456959	483663	460613	579240	472546	553422	9559.4	10303.8	10097.9	12061.4	12008	12185.8	13349	14820.4	15278.1	15224	15387.3	16224.5	19610.1	19382.5	20253.8	111748	96138.2	93826.2
C29 H42 N4 O	12303.5	27258.1	28613.1	40816.9	23735.4	45954	37825.6	8018.36	14161.3	25740.4	8021.07	9329.3	53795.5	7065.82	7060.4	19316.4	31544.5	26474.9	19813.6	50806.9	32192.6	30195.7	31380.4	14524.7	35422.2	39094.5	6935.22	28838.6	14346.1	8480.61	12407.2	53278.4	47461.3	43663.7	43092.5	15983.2	26140.5	265101	294631	269930	66976.2	56999.8	75574.7	25594.4	17831.3	30297.6	54647.7	63566.1	64810
C29 H41 N O13	5559.33	8146.3	7324.85	7736.76	7737.88	7926.56	6724.87	7073.56	7363.92	7806.48	7318.05	7059.51	7472.7	8000.58	7297.07	7091.87	5694.54	5613.23	5467.69	5762.83	5645.83	5609.42	5620	5548.92	5707.27	5519.03	5598.42	5558.87	5856.45	5705.72	5532.3	217738	222805	192794	358261	389407	423693	343128	384026	386315	372478	367139	360217	498323	484415	550479	97895.1	80892.7	110897
C29 H41 N O12	4995.09	98541.9	96872.3	110075	51767.1	84735.4	71225.3	59912.8	72453.1	76226.7	100770	98728.4	111212	116556	120724	115754	5084.49	4973.87	4974.6	4997.3	4916.27	4984.18	5003.35	5054.59	5020.21	5000.53	5184.5	5146.36	5170.27	5074.75	5172.21	6515.09	6667.17	6660.96	6929.42	9780.74	7612.13	7090.07	7729.41	7858.42	8115.54	7848.12	8164.99	8809.16	8827.96	9164.99	17632.9	21569.7	29550.4
C29 H41 N O12	6960.84	97075.3	81998.1	76776.9	81901.8	82708.1	82203.5	76956.2	85632.5	82025.3	88659.1	77807.1	88776.5	80331.4	80939.8	92636.4	6590.47	6278.51	6211.8	6515.92	6832.23	6295.82	6233.09	6224.7	6334.14	5774.68	6079.22	6253.08	5976.96	5780.07	6035.1	11250	17417.7	6096.01	14070	7172.52	16342.4	14819.9	10883	12458.9	11734.2	6951.39	9174.49	10216.4	13046.2	14801.4	30464.1	29906.2	34340
C29 H39 N3 O6	10824.7	51729.9	52967.5	51485.4	47553.6	49720.3	46100.7	46148	45389.5	51063.5	49068.9	48476.9	47458.7	48126.1	49536.5	52916.3	286018	330682	308714	140210	138435	114322	198471	185670	205768	235892	248270	284468	447935	402033	389627	15647.6	16017.2	16211.2	22111.4	18758	19909.9	22363.7	26089.5	23846	22197	21371.4	22418.7	36782.8	32546.2	31105.1	81907	70799.5	73542
C29 H39 N O15	3812.13	95086.4	96656.3	109857	52402.1	81444.8	94976.4	77815.3	58294	89982.7	99538.3	98926.9	94026.4	85808.3	104703	112741	4790.44	5330.19	5038.49	4935.31	5329.13	4904.02	5213.91	6056.32	5258.85	5313.01	5745.29	5718.7	5788.56	5107.45	5793.41	4955.44	5051.59	5217.67	5292.17	5433.84	5476.24	5617.55	5966.71	6238.18	6193.03	6360.32	6260.96	6508.09	6680.56	6870.99	15510.9	16465.5	28623.9
C29 H38 O28	8652.87	235042	246014	233972	201559	192406	156894	171192	158606	153236	157541	190251	160739	181153	160080	152320	18100.6	17811.5	18359	19104.2	17151	18308.6	17713.3	18303.1	18174.6	19015.3	18015.6	19310.9	21471	21238	20284.9	11078.2	10943.3	10683.9	14759.9	14179.2	14743.6	14975.3	16653.2	16652.3	14386.6	13616	12856.4	24737.4	22001.1	21942.9	37248.8	79743.2	100154
C29 H37 N O15	7672.29	811162	967085	943504	758132	688293	645320	576501	779354	748023	711830	761090	800914	664480	710297	692509	11069.2	10413.9	10637.1	11735	11813	11174.5	10530.3	10581.2	10952.5	10591.3	10102.8	10014.2	9886.11	7373.05	9884.12	7926.31	7700.43	7786.85	9074.01	9023.11	8659.37	9261.85	10721	10233.6	8807.77	8643.29	9223.44	13120.6	13429.7	12895.8	235145	253982	189735
C29 H36 O16	15547.3	3.32741e+06	3.72551e+06	3.70702e+06	3.2293e+06	3.19455e+06	3.63024e+06	3.31689e+06	3.28474e+06	3.01245e+06	2.46832e+06	2.62756e+06	2.58166e+06	2.86829e+06	3.07723e+06	3.27306e+06	27594.1	28608.4	29161.1	27833.9	26733.9	25408.9	29237.3	29802.3	29871.4	31560.1	33592.9	31232.4	34163.5	24138.5	33326.3	15292	15155.4	15278.8	17126.7	17338.3	17437.8	15730.3	17174.5	17051.7	17416.8	17263.8	17197.7	20272.3	18929.2	19167.1	1.00113e+06	901309	962440
C29 H34 O15	8970.61	3.30739e+06	3.69301e+06	3.64728e+06	3.18956e+06	3.16962e+06	3.59639e+06	3.28804e+06	3.2504e+06	2.97035e+06	2.43973e+06	2.60298e+06	2.56872e+06	2.85012e+06	3.04287e+06	3.1998e+06	16499.6	16829	17312.7	16530.8	15453.5	14634.2	15928.5	17623.3	17065	17556.4	19776.9	18744.6	19127.5	14004.8	20091.7	8883.59	8800.83	8873.82	9948.6	10073	10132.4	9143.03	9983.99	9914.07	10127.9	10040.5	10003.6	11793.8	11014.1	11154.2	987750	879325	952350
C29 H22 O5	14166	32358.9	36241.3	35287.9	32461.7	32114.9	32885.1	35011.5	34734	35235.7	32044.9	31568.1	31386.4	32324.8	32723.4	31631.8	24337.4	26084	26255.7	24978.8	24881.2	23446.7	25883.5	27551.9	27808.2	28217.1	29840.6	28665.6	32450.9	22798.1	30696.4	280849	296156	300064	496855	553776	570742	370288	356818	355711	436355	461273	438651	389634	452813	498210	81864.8	121281	83234.5
C29 H22 O4	7862.09	17457.2	18747.7	18200.4	16642.9	16445.9	17139.2	17788.2	17593.5	17793	17943.7	15589	15703.1	16071.9	16360.6	15628.5	13216.9	14126.3	14179.8	13539.9	13645.5	12726.1	14082.6	14672.2	15106.3	15560.8	16738.7	15047.7	16985.3	12054.1	15973.3	5.06479e+06	5.09609e+06	4.77202e+06	8.26209e+06	8.77641e+06	8.93891e+06	5.36602e+06	5.97511e+06	6.04831e+06	7.39247e+06	6.73121e+06	6.74585e+06	6.85567e+06	7.18495e+06	7.5047e+06	2.03095e+06	1.99503e+06	2.04131e+06
C29 H22 O4	7010.77	9371.39	8885.79	10300.7	8739.35	8189.44	8707.53	9021.26	9317.22	8871.49	8181.39	8368.81	9612.01	8655.75	8104.07	8470.12	7436.71	7179.09	6930.98	7432.98	6910.08	7195.25	6932.28	6582.74	7010.06	7163.26	6875.88	6599.49	6668.97	8822.97	7048.91	1.15673e+06	1.253e+06	1.15956e+06	2.13181e+06	2.10914e+06	2.27628e+06	1.16164e+06	1.28805e+06	1.37664e+06	1.96922e+06	1.95189e+06	1.84031e+06	1.69012e+06	1.69592e+06	1.75894e+06	500533	524547	519429
C29 H20 O4	7458.22	17977.5	19376.8	18879.9	17391.8	19113.8	18043.9	19067.1	19170.5	18944.9	16740.1	16879.6	16912.4	17444.1	17826.9	18641	12872.6	14494.6	13903.9	14352.5	13471.3	12808.9	13998.6	15551.5	15120.8	15685.1	17742.5	16886.7	17304	12723.1	17379.8	259451	274516	265015	418056	462784	484121	342421	329009	326782	394058	378725	363059	339754	388206	429859	67798.9	76074.2	65756.6
C29 H13 N O9	11980.3	227103	253823	252387	237982	241816	250451	210374	243056	219708	307258	291292	300371	250215	237083	264795	16183.4	16290	16049	16052.7	17556.8	16333.4	17078.5	17154.9	17168	17415.3	17752.6	17927.9	18151.6	13705.9	18006.6	11375.3	11556.4	11656.5	12723	12692.5	12662.7	12150.7	12911.3	13044	13112.9	12962.3	12634.3	14349.8	14857.2	14295.5	86620.7	80855	75519.7
C29 H11 N O9	20138.1	331168	305034	346723	276637	313328	306274	280946	297754	319816	335877	384046	390579	340224	320697	303753	21235.6	20349.7	20262.8	21154.1	22575.2	21814.2	21338.8	20945.3	22050.4	20502.9	21339.4	20980.6	20557.5	17996.3	20567.5	17413.4	17873.3	17753.2	18110.4	18577.5	17759.3	18971.8	20032.7	20100.7	19986.5	19536.2	19458.1	20451.1	20119.1	20114.8	87845.4	71071.8	101026
C29 H11 N O9	9503.01	160226	194726	225230	212144	199778	170206	181912	192186	179380	156374	209293	188030	198263	207013	191274	9239.06	9149.37	8919.18	9459.94	9239.8	9140.14	9208.61	8896.94	8922.98	8803.43	8973.33	8903.57	8983.19	10226.7	9003.64	9536.47	9754.83	9372.83	10325.3	10096.2	10071.1	9881.73	10522.3	10796.4	10749.5	10621.9	10517.9	11199.1	11820.3	12058.2	65181.1	57158.8	65048.4
C29 H11 N O8	9568.02	155960	172419	175145	165483	189866	190457	151385	170613	149839	225927	217663	202164	179940	151603	177145	12651.2	13001	13058.4	12768.8	13765.7	12649	13956	13866.9	13446.2	13724.3	14206.6	14250.7	14141.2	11104	14030.3	9242.63	9418.62	9503.1	10087.4	10129.9	10126.4	9892.31	10496.9	10667.8	10615.2	10596.7	10340.5	11668.2	11677.4	11713	64609.9	67794.8	53201.9
C29 H10 N2 O4	24851.6	545112	525106	554383	412109	482803	556039	376709	553610	631220	383567	404686	365590	430547	474329	378670	548720	465713	495561	394747	410532	455813	482787	544590	511298	612421	614961	635445	662510	519877	605742	26581.8	29481	27139.2	38294.7	34077.2	36249.1	36466.4	47615.6	39414.4	34683.5	48049.6	47120.2	58688.5	53571.3	53227.1	403406	270107	387606
C28 H9 N O9	14106.2	179551	201262	204761	172061	182406	165856	150449	175070	184276	208090	177358	196140	234477	237382	246309	13686.5	13751.4	13314.4	13651.4	13548	13645.7	13371.9	13445.8	13128.1	13698.7	13534.7	13348.3	13409.9	13705.9	13437.7	13564	14021.9	13237.7	13986.8	14008.6	13921.6	13939.4	15332.1	16093.1	15232.7	15747.2	15774.5	15343.8	16018.5	15534.3	54340	65149.7	55118.9
C28 H58 N2 O3	118737	144387	191772	235554	184580	249590	361884	169813	186744	220979	278027	235466	310743	255379	253735	211875	108618	198621	148090	204001	169336	147050	126670	197452	125558	52654.3	156539	182141	47326.4	25715.4	170112	348486	458991	421444	451920	704876	487792	743578	715097	444457	757656	381000	510017	964082	664683	147027	16417.4	192338	238876
C28 H56 N2 O4	41536.9	38386	32515.1	63133.1	205824	49839.5	57337.3	41642.9	88516.8	42506.8	47674.6	38016.3	72881.7	78292.8	32433	66534.6	79043.8	70157.1	100715	59379.1	85307	90270.3	72076.8	109763	38889.3	30774.1	62618.5	31689.2	46476	26924	39273.2	60902.3	213371	53207.6	55344.1	25819.2	159844	35264.2	68752.7	65398.1	98037	101210	147812	42194.7	85348.4	37296.3	104300	26068.3	82801.3
C28 H53 N O8	45623.3	31376.7	33356.1	18549.1	26909.2	36255.9	29388.5	43815.5	36872.2	37668.7	30987.2	44968.8	33597	49075.4	40166.7	46918.3	38677.5	38904.6	53097.4	41374.6	35910.3	40687	41027.8	103128	40663.7	35390.7	42470.7	34479.3	35467.2	36528.4	41968.4	37961.9	151895	49433.2	47005.4	35763.6	35246.7	32434.8	30584.2	266301	107583	44006.6	40892.6	36567.1	40742.4	40222.6	42109.7	41623.1	29240.1
C28 H45 N O15	4505.62	20112.3	30527.5	27476.8	30535.5	24458.1	30156.7	12364	8933.9	13318.3	44406.2	37204.1	43494.7	62930	61938	55677.7	7001.54	6382.52	6269.49	9771.3	7999.91	7914.52	6462.2	9164.23	12379.2	8617.39	6239.27	8007.94	8866.23	7816.07	10312.4	5240.87	5302.56	5308.05	5618.54	5606.19	5663.65	5588.23	6213.05	6658.4	6410.04	6603.18	6730.18	6514.41	6675.42	6951.47	7556.99	7418.02	6426.61
C28 H39 N3 O6	5247.42	7179.36	7344.29	10130.7	10516.9	12181.4	9747.98	7585.17	5451.13	7186.33	10458.8	9279.14	12821.7	12807.4	11270.1	11432.9	9135.54	10231.5	12034.4	21506.3	12188	14264.5	10138.7	7604.61	13279.9	10719	8945.24	10477	7567.82	6012.28	8414.33	30835.3	36680.8	31372.9	44005.1	40862.8	56571.1	86868.1	124376	99689.7	59758.8	45999.5	64563.1	222858	298198	163187	20770.2	17508.9	18049.3
C28 H39 N O16	10032.8	64684.7	50751.5	57432.1	55432	64021.2	68089.7	42016.1	35199.1	33945.7	66325.1	58114.6	59452.2	104402	131543	136331	9465.25	9275.58	9084.27	9251.65	8916.41	8977.42	8944.38	8503.32	8604.08	8470.95	8695.02	8518.57	8147.71	8704.35	8130.76	7547.64	7752.38	7316.57	7634.23	7618.64	7276.03	7338.62	8073.11	8453.2	7950.52	8166.85	8129.14	7986.45	8150.43	7755.93	18965.1	11393.6	14219.8
C28 H39 N O13	6433.15	1.0983e+06	1.04475e+06	1.11296e+06	1.16321e+06	1.16103e+06	1.23419e+06	836885	851269	818824	1.3076e+06	1.29759e+06	1.3873e+06	1.7575e+06	1.71069e+06	1.75117e+06	6233.11	6058.99	6257.2	6010.15	5831.88	5917.3	5900.16	5700.23	5843.57	5742.26	5664.73	5863.6	5818.48	5671.78	5777.43	6210.48	8850.86	8805.27	8413.44	8736.26	16464.5	9336.47	6748.05	7087.78	9162.28	10060.7	12025	16493.9	12864.8	8282.54	430261	452347	405866
C28 H37 N O16	9837.07	422169	438958	476679	450606	476294	464345	433565	465625	416911	428487	466492	469614	546984	500830	732466	9067.45	9523.11	9670.13	9357.39	9161.63	9347.1	9041.05	9216.51	8924.82	8865.77	8996.66	9040.67	8997.82	9111.25	8600.42	8878.78	8691.29	8699.79	8621.34	8261.49	8584.27	8638.63	9348.91	9238.19	9394.54	9243.72	9192.76	9500.93	9277.36	9362.13	134660	216228	133937
C28 H36 O12	11846.2	13823.4	25160.5	28198.8	28908.4	30286.9	17307.7	11292.5	11663.6	18354.5	23763.7	11963.1	12385.7	21586.5	20183.1	14907	11656.9	11157.9	11091.6	11689.4	12110.5	11400.5	11339.6	11239.2	11630.4	10723	11316.7	11693.4	11227.8	10988.2	11439.5	722964	747003	720472	997503	1.03224e+06	1.01437e+06	1.19574e+06	1.34115e+06	1.33192e+06	1.30384e+06	1.28431e+06	1.22505e+06	1.52976e+06	1.50684e+06	1.60236e+06	397883	396027	403625
C28 H35 N O15	6677.81	100146	138413	136005	91552.4	128030	28586.2	14529.4	24641.6	65040.6	86122.6	18800.6	61350.6	41394.1	55775.1	69341.2	9061.08	8464.5	8585.86	9407.44	9406.45	8839.27	8275.58	8262.32	8498.43	8117.55	7696.58	7583.95	7443.34	5778.78	7363.06	5395.56	5219	5254.91	6097.58	6038.04	5770.67	6122.17	7058.43	7277.29	5753.58	5752.98	5979.17	8473.51	8640.93	8267.06	33469.9	29321.5	33176.1
C28 H34 O16	24136.8	822781	830945	841011	780053	824904	807663	804538	837433	740429	707232	729128	658071	788301	890016	821344	30423.4	23575.2	23757.9	22872.5	26625	22443.8	27966.8	25962.4	25119.6	23074.4	26114.9	27514.8	28266.9	22698.1	21754.2	25674	27253.4	29012.4	25523.8	24581.4	27968.2	27984.2	31295.1	31289.6	34225.3	26584.1	29545	30350.6	37178.7	29038.3	225728	236973	255676
C28 H34 O15	14875.8	3.89871e+06	3.98579e+06	3.84767e+06	3.68109e+06	3.82055e+06	4.02951e+06	3.51139e+06	3.65177e+06	3.53275e+06	3.51767e+06	3.44546e+06	3.7401e+06	3.40082e+06	3.50044e+06	3.61794e+06	16282.2	17194.1	16528.2	16542	17038.6	16287.8	16923.5	16646.6	16504.8	16815.8	17518.3	16755.7	17934.8	15721.4	17564.1	13269.7	13433	13103.1	13913.1	13779.3	13770.6	13705.8	15351.2	14588.3	15043.3	15449	15205.5	15532.6	15507.6	15354.2	1.22616e+06	1.15225e+06	1.22808e+06
C28 H34 N2 O10	6228.54	12606.3	14289.9	18003	14031	13142.1	15229.5	13901.5	15215.4	13571.4	13496.1	14498.8	13899.7	12145	12046.9	13536.1	8314.34	7294.77	7547.95	8667.2	8007.63	8679.38	7976.97	7082.65	8777.92	7859.57	7529.92	7530.57	7539.7	13605.4	7566.18	286019	316208	320216	439204	465713	460532	415542	462631	458934	486470	488400	517761	462889	504553	488142	138490	138181	135578
C28 H32 O16	17350.4	6.63798e+06	6.72496e+06	6.63614e+06	5.68468e+06	5.468e+06	5.05562e+06	4.57416e+06	4.42096e+06	4.40988e+06	3.46587e+06	3.83025e+06	3.8859e+06	4.33035e+06	4.53685e+06	4.65473e+06	17108.7	16970.4	16543.7	21189.4	16922	16673.8	151397	129147	147945	15862.7	15997.9	15785.6	16571	16443.6	16413.9	17424.5	17229.7	16708.7	18839.7	18900.4	18359.1	17085	18913.4	19461.1	19260.5	18277.4	19521.3	20566.3	21355.4	20923	1.64501e+06	1.8362e+06	1.65384e+06
C28 H32 O15	12102.8	2.03903e+07	2.0143e+07	1.89455e+07	1.94977e+07	2.01885e+07	1.78836e+07	1.54551e+07	1.59468e+07	1.72942e+07	2.01467e+07	1.91772e+07	1.83962e+07	2.00732e+07	1.93895e+07	1.84769e+07	14885.8	13634.6	13520.4	15550.5	18529.4	18563.3	18283.9	14683.6	16413.6	13002.5	13117.7	14371.4	15636	26290.2	13322.4	16768.1	17975.4	21177.4	22042	22406.6	22725.3	19522.7	19348	21442.3	21684.7	22232.6	22395.8	29704.5	31564.4	29973.9	6.71865e+06	6.39396e+06	6.26604e+06
C28 H32 O15	9327.47	718775	702717	716822	661253	709336	683492	708906	742995	671733	606955	616376	549370	639929	710984	678478	15489.8	9127.25	9196.21	8851.75	11978.4	8722.12	13793.5	11889.4	11033.9	8917.66	12043.9	13492.2	14001.1	8765.28	8399.09	10742.6	12005	12158.1	9983.97	9447.84	12689.6	9893.85	13979	13759	10202.6	10208.9	11485.8	11789.7	17595.5	11289.3	198828	207189	226164
C28 H32 O14	8465.16	3.87212e+06	3.94935e+06	3.81408e+06	3.66477e+06	3.7961e+06	4.00427e+06	3.49378e+06	3.62626e+06	3.51804e+06	3.49402e+06	3.42963e+06	3.72239e+06	3.37896e+06	3.48542e+06	3.597e+06	9412	10540.3	9898.02	9631.09	10330.2	9442.09	9970.45	9761.64	9574.17	9880.24	10278.6	9897.25	10534.2	9226.6	10388.6	7670.14	7748.63	7930.59	7969.82	8107.18	7829.75	7792.57	8818.22	8443.06	8715.23	8860.12	8654.18	8879.68	9019.26	8851.01	1.21484e+06	1.14263e+06	1.21919e+06
C27 H37 N3 O6	6402.89	8110.97	8662.81	7809.07	7935.57	8053.45	8575.95	7335.64	7598.51	7460.11	7983.25	8487.3	7811.62	8284.48	7926.42	8750.46	6353.77	6406.7	6605.04	6751.66	6354.44	6477.99	6487.67	6524.44	6594.65	6507.81	6478.48	6624.84	6409.35	7238.53	6849.06	140545	141821	118089	292996	298440	310078	196146	190960	190859	197325	192008	206779	400501	447783	402715	75144.1	80249.3	81175.9
C27 H37 N O12	6539.02	162357	148590	149770	170978	141293	123880	165867	133936	132063	142472	141623	145783	153611	148556	140387	7147.82	12886.6	7346.72	6974.54	12130.8	6115.57	9380.37	7190.78	10041.4	13759.8	5991.96	8014.89	18729.1	15452.7	8999.93	6562.17	6330.92	7863.48	24386.7	18757.1	23401.2	7070.51	14785.9	17652.4	12483.8	12923.7	17019.4	15165.1	23684.7	31324.3	55781.6	57459	56428.2
C27 H37 N O12	6615.09	216937	220983	188596	222932	225301	251371	191060	211186	195204	226731	230091	251499	270183	257230	252926	6387.59	8529.61	6165.35	6151.26	6010.12	6051.11	6032.24	6051.48	5968.13	5860.89	6033.05	7024.57	5929.97	5778.02	5845.91	6394.65	6489.35	6428.82	11656.5	11448.2	7160.57	7845.49	14081.3	11473	17750	8331.57	7217.06	7714.4	7659.52	7877.96	78597.3	82055.1	57571.2
C27 H35 N O15	7503.86	1.15401e+06	1.22512e+06	1.24582e+06	1.08335e+06	1.11956e+06	1.14086e+06	937407	956491	965671	1.07263e+06	1.11682e+06	1.12341e+06	1.08381e+06	1.10473e+06	1.14235e+06	8649.26	9247.98	9078.74	8800.52	9173.34	8410.7	9174.99	10010.9	9109.44	9385.01	9595.02	9882.41	9397.63	7961.6	9296.04	6463.56	6613.91	6666.22	6690.75	6797.49	6811.12	6802.53	7356.33	7387.79	7251.99	7363.18	7164.8	7370.6	7466.81	8060.09	392628	333889	356992
C27 H34 N2 O9	7687.25	207785	203958	193737	212478	193170	186304	178003	167419	170573	202348	195466	186051	191933	171962	184897	7621.79	9073.22	18483.3	50057.8	63480.9	61342.9	36056.4	29885	31776.9	14336.4	14504.3	17017.2	7003.53	8825.77	7641.06	410176	407593	408245	537386	543951	560856	363149	364186	367689	509757	515748	486097	3.2322e+06	3.07801e+06	3.31922e+06	430269	427539	416396
C27 H34 N2 O7	7430.32	128525	140276	147267	167075	253199	201660	90266.3	136313	94925.1	201006	182922	180772	181771	172098	184814	7518.4	13413.3	14362.6	11813.6	7233.45	7319.6	13540.2	18526	15647.8	27470.7	21604.4	35012.2	21892.2	13494.9	14237.2	8069.03	8382.95	8419.97	8411.29	8519.79	8615.75	13182.3	9305.16	9665.34	9691.47	9496.06	9743.2	9797.11	9832.59	21938.2	46831.9	67641.2	66719.8
C27 H32 O15	18340	1.52553e+06	1.63065e+06	1.6463e+06	1.46746e+06	1.47152e+06	1.50615e+06	1.23171e+06	1.25901e+06	1.29285e+06	1.44612e+06	1.48228e+06	1.53308e+06	1.43688e+06	1.4809e+06	1.50321e+06	20862.9	23135.7	22476.6	21823.2	22800.5	21021.9	22755.2	24194.7	22001.6	23151.9	23427.1	23393.6	23601.4	20183.3	23358.2	16692.6	16950.4	17249.9	17330.5	17624.3	17471	17689.6	18810.8	18990.9	18914.5	19223.5	18724.1	19265.1	19552.2	20364.2	520041	445729	480896
C27 H32 N2 O9	7729.28	30639.3	29691.5	30307.5	28744.2	28326	27260	26160.9	29443.8	27105.5	24353.5	27805	25474	23322.2	23625	24098.9	14253.9	13619.4	15265.2	15029.8	13886.6	14755.4	15070	14741.5	14916.7	14756.5	13420	14343.8	14870.8	18765	14301.7	153943	108412	125809	285548	301094	286458	116586	150399	138672	262172	248112	232748	127089	142131	112279	44821	49006.7	60427.5
C27 H32 N2 O4	9487.66	12326	29940	34731.3	15046.4	15041.8	14507.4	25079.1	27307	11084.5	26464.4	12004.8	11186.2	38055.1	14699.1	13543.6	17500.9	16801.7	17203.3	129232	132570	95512.4	225711	261070	215584	20611.7	30274.6	44246.6	12082.9	12002.8	12641	11137.4	30089.5	11655.5	36817.1	17309.2	17396.9	12062.3	12225.9	12347.1	16912.5	18032.9	20173.8	50597.6	17006	17223	32808.3	18012.9	47441.8
C27 H32 N2 O3	10746.1	7299.06	7375.47	6780.86	6926.03	6937.72	6361.51	5840.22	6037.71	6227.62	6667.64	6917.36	6121.73	6156.93	6107.4	5627.27	82650.9	63906.4	71459.7	103611	96685.3	95851.7	73092.7	82581.1	70051.3	55533	56135.7	57862.2	94450.3	85983.4	87752.9	5793.3	5793.69	5604.38	6136.93	6195.51	5950.09	5809.96	6086.72	5860.82	6302	6062.87	5884.36	5862.91	5700.19	5801.89	15281.1	8280.87	11969.9
C27 H31 N O16	11655	208458	240006	240691	248899	196442	224797	245721	168284	222335	130959	163656	144615	161266	166982	190089	20607.4	19592.2	18773.4	21410.8	19687.6	20617.9	19013.6	20607.4	44924	20349.9	18425	19607.2	20029.6	25430.5	19300	12969.9	13756.8	12517	17121.9	18582.7	17660	16955.3	18700.6	19416	17197.5	15671.4	16046.1	26109.5	28166.7	26883.5	65894.5	44271.9	59488.3
C27 H30 O16	7524.17	106776	121923	104139	103849	114199	125265	94816.3	112166	110932	128478	126108	109234	144670	179623	126519	7474.41	7395.33	7477.37	7713.9	7557.22	7434.89	7276.76	7494.16	7710.6	7188.3	7444.51	7336.52	7428.09	7616.24	7219.45	6889.59	6858.87	6680.5	6901.65	7338.79	6998.47	6841.71	7595.65	7297.16	7720.86	7547.22	7701.39	7416.16	7496.75	7852.35	35875.3	39503.8	33111.1
C27 H30 O16	9347.13	653916	784720	673129	474978	607847	727862	816095	655921	631239	511498	719348	563641	533175	634625	664030	19374.2	20134.4	19527.7	22462	20287	20627.2	19952.6	26729.1	20853.5	21806.5	20620.4	21265.1	21740.9	26671	21703.3	15804.8	16920.2	15538.4	21451.6	23496.3	22534.8	22032.7	24521.6	25690.1	22959.7	21110.3	21808.7	37505.7	38969	37523.5	251334	196629	220111
C27 H30 O16	9601.65	105586	116874	110601	96611.2	84640.2	78648.5	80998.1	95615.9	68693.5	53005.5	42314.7	60176.5	65404.5	71532.5	63225.9	11793.3	12405.7	9203.05	11414.2	20263.3	9549.56	104517	101937	112725	8224.89	8244.36	7933.32	8433.88	7314.87	7617.5	5268.39	5391.04	5080.86	5290.05	5259.39	5184.04	5023.18	5675.94	5384.27	5301.1	5356.29	5369.55	5376.95	5341.93	5180.1	32391.2	21986.4	32017.5
C27 H30 O15	15095.6	2.37685e+07	2.45454e+07	2.54634e+07	2.24745e+07	2.17245e+07	2.1322e+07	2.10842e+07	2.29754e+07	2.20221e+07	2.10848e+07	2.12904e+07	2.27134e+07	2.25659e+07	2.19376e+07	2.15962e+07	35483.4	23805.4	29539.7	25600.7	23793.4	32992.1	67232.4	43979.1	66493.6	27408.9	20910.8	28076.2	20618.2	16160.5	20785.3	17756.6	17309	17562.3	20534	20486.8	19726.2	21238	24664.3	25612.7	20394.5	20537	21494.5	30674.6	31496.8	30340.4	8.31327e+06	8e+06	8.02077e+06
C27 H30 O15	6530.58	5.28193e+06	5.35672e+06	5.48556e+06	4.01704e+06	4.24972e+06	3.82391e+06	3.63094e+06	3.99358e+06	3.80179e+06	3.50239e+06	3.94219e+06	3.94652e+06	3.89976e+06	4.2179e+06	4.2397e+06	17399.9	20283.6	35515.2	199253	187609	164990	242207	318604	313680	94972.9	91587.8	97062.7	83781.2	44520.1	62836.8	6367.6	6311.96	6326.94	8267.55	6946.77	6997.2	7618.34	7685.75	7734.66	6994.38	7433.38	7202.68	11091.5	9426.67	9017.32	1.55221e+06	1.52237e+06	1.57933e+06
C27 H30 O14	12734.5	384949	414775	399312	249777	404509	433058	411587	448507	409224	309042	322702	321883	306336	284630	338482	12501.8	12453.4	12644.9	13056.2	12358.4	12150.2	12348.5	12728.5	13107.6	12241.2	12557	12065.9	12509.9	13015.9	12348.7	11977.6	12075.4	11635.5	12015.7	12053.3	11930.2	11971.7	13303.3	13722.3	13436.5	13393.5	13399.7	13231.8	13572.1	13843.7	82496.6	125162	140472
C27 H28 N2 O8	5670.87	18451.4	66024.4	67888.9	53805.3	10571.7	107050	37413.6	45419.4	40875.2	107494	64639.1	80024.9	93153.2	140134	127198	6373.68	6396.9	6354.43	6346.71	6626.97	6463.83	6164.74	6833.96	6193.58	6331.92	6347.29	6485.64	6202.54	5896.8	6714.46	8477.35	8906.87	9312.86	11319	11688.3	11327.7	11017.4	11679.9	11658.8	11312.4	12013.9	11876.4	15354.5	15424.4	15382.4	15521.5	30100.8	33975.1
C26 H54 N4 O	13171.3	52058.4	82638.5	83972.8	54166.9	83357.5	87889	115979	137521	136400	148289	145204	152634	102267	127414	114378	80086.9	58330.3	58231.3	45913.5	43566.2	37114.2	53052.8	57568.7	43419.9	158035	133906	120198	210797	186370	243996	655259	733044	618244	976053	976851	854282	964859	935406	998358	993655	921457	984557	1.1517e+06	1.03068e+06	1.1272e+06	228758	186213	255380
C26 H49 N O7	76488.1	80418.5	85803.3	91208.4	80115.1	89258.6	73256.4	91588	74449.4	89924.7	89711	85601.8	73182.4	105433	93725.5	80318.9	70367.9	91660.6	80106.7	77808.5	68581.5	86146.3	87987.3	186233	87145.5	76603.9	84952.3	78837.4	82766.8	80999.6	81464.1	100741	305468	126032	95176.7	78270.3	89865.8	95809.9	97460.7	545241	177512	118392	100009	100918	102288	111093	78299.9	83287.9	89277.4
C26 H49 N O10	39909.1	42029.5	20796.6	36778.2	34259.3	43726.3	23003.8	31754.2	28481.1	35321	22330.2	31245.8	30664.2	23760	46914.1	31071	28078	22224.9	31690.4	33845.6	27661.4	35595.4	39387.4	130089	50715.8	44468.5	29802.2	35990.9	29260.3	25775.9	29684.4	28860.7	137341	47731	35670.1	38132.9	33115.3	24440	35208.2	241751	74805.6	56634	43406.5	57799.4	45137.1	43377.5	38678.6	41057.9	24661.9
C26 H42 O4	100708	516865	1.53171e+06	4.77372e+06	1.01327e+06	1.76871e+06	534194	797416	571854	126779	528804	306196	145947	428714	324724	202820	145275	127128	68468.8	81367.3	85199.5	77782.2	225151	252286	92821.7	217878	339682	150569	355069	494653	459272	72411.1	200854	103906	186865	159820	67060.9	95443	116941	66818.5	171798	92394.4	43742.8	64074.5	106552	84765	178975	298420	3.96069e+07
C26 H37 N3 O5	8631.84	12687.8	12748.2	12379.4	12383.5	15161	12463.9	11710	12213.1	12282.7	11952.9	11990.1	12574.8	12663.1	12152.1	12767.9	8724.22	8708.25	8533.95	8854.94	8934.55	12307.2	8999.51	8741.43	8814.04	8789.8	9007.89	8986.36	9116.05	9892.98	9137.44	58207.2	52066.6	73744.8	116272	117678	108097	100859	107465	111336	166273	123360	121802	111622	72975.6	156065	15127.2	30298.7	15988.1
C26 H37 N3 O5	11726.9	1.23474e+06	1.3545e+06	1.24421e+06	1.08823e+06	1.05491e+06	1.30666e+06	1.18998e+06	1.19684e+06	1.08633e+06	1.14668e+06	1.12383e+06	1.10111e+06	983005	1.04586e+06	1.07214e+06	235482	235273	247681	378586	332703	361421	214434	276912	324229	314731	286262	304503	320634	298537	269908	121929	125910	119913	216261	238147	269398	329124	366112	380717	252515	238065	212465	663126	771345	757098	581925	639364	593830
C26 H37 N3 O4	3994.01	75160.5	90429.5	97218.3	71846.5	72010.8	55125.6	46537.2	44083.2	50830.1	76806.7	51655.8	61010.5	44352.1	48307.9	48615.3	14542	13469.3	13764.5	16001.5	14925.6	17400.2	17922.4	17277.8	17266.3	14477.8	16848.3	15442.9	15509.3	16347	17679.6	88479	93107.2	103738	59405.2	27217.7	65082.7	190476	210146	225130	132379	127541	152935	252298	251310	261102	35853	52663.1	46170.4
C26 H37 N O11	6793.31	498233	472663	488157	337600	347644	392926	340327	362687	323879	425353	436410	414721	430937	432633	451586	149934	137957	146597	68025.3	52443.6	70754.9	131501	138760	131300	208413	196496	223828	218767	201329	206314	115730	125753	110176	204019	227706	245667	182572	220840	201705	233345	212076	241898	295384	335820	306379	261669	285813	259385
C26 H35 N3 O6	7502.97	7609.61	8210.23	7635.96	7674.61	7609.44	7398.47	6658.79	6822.52	6957.93	7303.91	7812.5	7376.78	7396.55	7024.89	7327.28	7151.12	7170.99	6866.83	7299.23	6931.34	7092.34	6835.99	7064.55	7789.61	6892.74	6656.54	6977.2	6712.86	7930.99	6663.2	136202	128782	142507	211273	195543	209581	307124	312510	326556	187331	160500	188251	336936	353325	371209	79101.7	70036.3	75567.5
C26 H35 N3 O5	7631.98	28195.7	27792.2	35908.2	66361.7	66042.4	66223.7	20129.6	23862.3	9361.79	36661.2	38313.6	42861.3	36965.5	30906	36798.7	27222.6	22206.2	29686.9	118771	149083	143684	115997	113899	137528	26999.5	26449.1	33620.3	38165.4	30908.7	32232.9	92632.5	90796.7	75303	174867	139452	143893	96539.9	114795	59746.9	124701	112203	136569	258429	306870	294874	81679.9	79392.1	86699.3
C26 H35 N3 O4	6775.4	1.20799e+06	1.32882e+06	1.21954e+06	1.06398e+06	1.03237e+06	1.28527e+06	1.16873e+06	1.17392e+06	1.06482e+06	1.12668e+06	1.10235e+06	1.08013e+06	961312	1.02546e+06	1.05167e+06	224288	223759	236039	365429	320895	346354	202604	265010	311549	301995	273847	291166	307128	283854	257449	106143	113137	99077.1	201834	216242	224845	313876	350668	361363	213899	194171	179401	601935	727862	694975	565091	622153	578390
C26 H35 N3 O4	6054.5	602057	623696	650667	573839	608090	567095	612569	631582	526403	562198	573251	579939	483387	451326	536406	150506	113862	131275	209392	212947	193622	129483	165606	164340	145928	134660	152196	154934	133559	149990	53625.5	66169.7	58073.7	108987	112437	113155	197799	197866	201978	94257.7	90379.6	91420.4	333393	383445	379110	291067	292648	291957
C26 H35 N3 O4	6749.33	2.43448e+06	2.38537e+06	2.45749e+06	2.35045e+06	2.19442e+06	2.19998e+06	2.5588e+06	2.58519e+06	2.76879e+06	1.97758e+06	2.0436e+06	1.8797e+06	1.69701e+06	1.58653e+06	1.71302e+06	3.25523e+06	3.40467e+06	3.18707e+06	5.03286e+06	4.92301e+06	5.20647e+06	4.40322e+06	4.28371e+06	4.1189e+06	3.85911e+06	2.72093e+06	3.84946e+06	4.18619e+06	3.88382e+06	4.47656e+06	534514	532140	552419	718744	683013	703695	1.25683e+06	1.23184e+06	1.22856e+06	538912	543842	550351	1.79154e+06	1.73004e+06	1.87714e+06	2.47146e+06	2.58587e+06	2.40292e+06
C26 H35 N O11	6825.55	82402.6	82324.2	97971.5	93351.2	82758.2	67892.3	72210.2	77547.7	62958.2	66940.2	88661.3	86995.6	83027.9	94690.6	104502	6444.85	6175.74	6116.14	6421.83	6316.36	6216.88	6127.68	6000.07	6272.52	5791.37	6036.82	5837.32	5946.07	5836.25	5577.61	24130.9	28661.7	21496.4	45887.7	48890.8	54111.6	31473.9	36087.2	39236.1	43412.4	49242.5	43430.8	7845.75	48414.6	48226.1	32869.3	18009.3	22782.5
C26 H34 O11	11477.9	525261	518627	519630	357962	369692	407928	365635	393506	346857	450578	454686	433493	455907	460407	486667	160270	144629	158155	75160.6	61755.2	77402.8	142621	147886	143483	222095	204024	231908	225855	211849	223522	121360	131625	115809	216662	235682	253773	190329	230060	216713	246023	219472	253115	309513	348155	324457	272810	299536	272180
C26 H33 N3 O5	4545.76	6636.08	6284.8	6201.29	8757.95	7716.01	6992.28	5863.7	6126.2	6540.95	7404.45	6763.48	6617.48	7347.83	6861.7	7346.23	8635.82	7739.81	7681.6	17414.4	19438.6	14416.7	7458.2	12807.7	7257.06	8314.53	7406.59	8747.06	6447.16	8489.19	6468.24	51587.4	45335.6	47393.4	41855.4	82751.8	82684.8	64523.7	48920.2	69757.4	56730.5	80326.5	64995	27971.2	68894.5	63335.1	15155.4	14359.7	8472.74
C26 H30 N2 O8	6363.23	21724.8	21164.7	21060.1	20942.2	21125.4	20178.8	20470.4	19261.7	20789.6	20564.6	20683.2	19655.2	18590.1	19268.7	18469.5	28481	28664.1	29938.2	39962.8	39343.1	37218.8	34449.8	34858.1	33092.3	32036.9	34080.2	34376.3	36717	35326.5	34203.9	576361	589841	605678	830887	774529	820670	667843	747163	694429	879397	916152	951015	838176	778088	776502	268078	229224	229833
C25 H51 N O4	31238	6560.88	10209.2	10514.1	360039	306188	284866	6313.63	9302.15	12009.6	15460.6	10866.7	14823.8	20378.5	16887.7	12323.6	10831	9462.98	11510.9	8711.76	6605.51	6508.62	85948.2	94555.4	88055.9	10707.2	6720.22	6998.17	6393.83	6611.98	6503.28	19037.4	14830.8	6416.22	9859.53	6286.47	16708.9	12300	9152.39	10354.4	8468.68	12311.6	17838.5	16245.6	26634.5	8260.91	411848	570120	533746
C25 H49 N O4	13390.5	9339.28	9391.81	9322.14	59414.3	65452.4	72267.4	9988.44	10282.4	10066.7	10425.8	10521.2	10678.1	16700.9	12234.9	12844.2	7519.2	7593.77	7670.35	7556.13	8044.8	8227.11	12398.5	8526.5	9573.84	8521.42	8510.98	8880.35	9198.43	9184.49	9361.1	11880.5	11371.6	11706.5	11474.4	12104.6	12048.7	12422.3	15493.1	17109.4	15134.4	14290.8	15395.4	15501.8	15554.5	16528.1	298336	344451	287030
C25 H48 N2 O19	3821.3	4743.51	4852.17	4517.24	4654.68	4659.1	4518.92	4246.07	4460.74	4769.32	5177.95	4679.48	4836.07	5356.83	5269.87	5083.93	4326.98	4187.89	4087.19	4276.9	4310.54	4280.83	4216.77	4181.6	4184.28	4323.58	4402.78	4729.49	4291.82	4395.48	4688.46	23663.5	27156	24550.7	85835.8	78430.3	76689.5	30679.8	43749.4	42827.3	86810	88640.7	98167	36026.2	41678.8	37978.1	7614.36	4348.12	9379.51
C25 H35 N O12	5638.85	1.67892e+06	1.8562e+06	1.9444e+06	1.90595e+06	1.93172e+06	1.94648e+06	1.66424e+06	1.69041e+06	1.70559e+06	2.07265e+06	2.09907e+06	2.14559e+06	2.04608e+06	1.97454e+06	2.04453e+06	6790.98	7514.34	7398.27	7187.45	7508.54	6899.63	7543.39	8249.04	7523.04	7785.43	7977.57	7556.55	7848.78	6664.49	7799.14	5652.93	5717.05	5857.73	5893.2	6001.39	5997.94	6048.86	6369.3	6600.77	6494.97	6610.43	6447.84	6649.14	6752.26	7306.45	454782	461170	437277
C25 H35 N O12	6366.9	407584	381312	405882	379442	368009	390151	284564	412859	326604	361029	377796	387241	470046	371729	387946	13081.3	13566.7	13130.7	15072.5	13584.9	13612.2	13164.5	13980.3	13660.3	14419.7	13540.2	14002.2	13738	17412.8	13705.6	9938.12	10615.4	9726.32	13397.1	14640.6	14009.3	13634.1	15139.1	15823.8	14109.1	12942.3	13339.2	22886	23722.9	22788.8	79696	84539.9	79695.6
C25 H33 N3 O5	6173.77	21608.4	26035.7	21390	20286.4	18444.3	18867.7	28767.3	23127	19937.2	31178.2	40869.2	20579.1	25060.6	18072.7	16243.7	21018.6	18051.4	22360.9	16276.1	18273.1	12236.9	12773.3	24385.8	10475.8	13821.9	24097.6	14389.1	16381.7	15138.9	32566.9	210548	214099	193804	426505	415696	411122	279551	285525	268066	350840	313943	357214	397365	416564	408570	110798	117964	101020
C25 H33 N3 O5	7398.39	16258.9	16792.7	18345.2	12410.6	10055.4	30739.3	21046.7	18085.1	14998.7	18981.7	22235.6	27691.3	16971.7	16186.4	18855.3	111104	114999	128782	171952	170645	174663	122838	138745	121367	145416	146562	164562	143991	150563	160784	6463.7	6787.9	6594.84	9985.85	6803.3	10456.1	7060.95	9588.64	7406.48	7447.12	9846.96	7441.53	7514.34	11140	9698.45	55276.4	56354	55032.3
C25 H33 N3 O4	4669.1	56352.7	69862.4	38321.5	51015.8	46688.2	50525	61608	48049.3	57318.4	47229.7	38804.7	51264.4	38457.5	32272.6	34121.1	31309.9	34423.8	35728.1	35313.6	56273.9	50295.2	47320.4	38252.1	55430.3	48463.1	21859.4	32670.4	49699.4	43999.3	42714.9	42093.7	28144.4	45284.8	53113.2	61173.9	61789.9	68288.9	58662.3	48457.5	91312.9	49831.5	59264.4	95996.5	53839.2	65857.4	61282	47591.9	56770.1
C25 H32 N2 O9	6298.6	5453.54	5277.41	5179.49	5247.44	5270.67	4956.38	4613.34	4669.91	4890.07	4996.02	4842.63	5073.11	5124.23	5162.86	4837.3	61646.5	57041	54373.4	20415.4	15313.7	11600.8	29490.9	24474.8	18685.5	17688.6	13708	7522.17	25771.8	31254.4	30691.6	4808.58	4855.41	4786.23	4912.61	5204.06	5252.96	4761.61	5120.67	5135.4	5231.28	4989.72	5119.96	5447.53	5383.72	5511.75	6785.17	17535	10070.7
C25 H32 N2 O6	8300.79	1.19666e+06	1.17381e+06	1.1374e+06	251300	259539	237760	337987	357561	357700	253450	242249	263325	299968	293157	316866	1.58302e+08	1.58261e+08	1.55387e+08	2.41811e+08	2.19815e+08	2.37457e+08	1.97649e+08	1.97142e+08	1.89358e+08	1.78174e+08	1.81835e+08	1.78834e+08	2.10331e+08	2.01544e+08	2.1075e+08	14532.4	15684.5	18716.9	9912.65	9830.92	9539.94	22102.1	8771.24	8895.02	9747.32	14102.9	9951.41	43508.3	15195.4	10107.3	6.64493e+07	6.53995e+07	6.52634e+07
C25 H31 N O13	6209.83	51381.7	51168.9	57256.7	51776.7	47271.5	45174.7	50790.2	62583.1	59779	48371.4	45765.3	51695.9	60169.3	46948	58866.3	6157.54	6095.63	6324.69	6103.02	5950.78	5867.57	6078.23	5894.61	6078.24	6031.2	5983.05	6219.43	6123.55	6076.55	6222.02	6977.93	7094.74	7177.49	7164.37	7377.56	7686.76	7720.71	8348.77	8459.78	8465.22	8268.47	8251.34	8724.68	9073.09	9182.29	9066.79	9066.79	6763.31
C25 H30 N2 O7	6614.35	266671	280965	307249	259801	273505	304405	253117	259304	216098	256778	231397	261256	277354	298065	288356	36412.2	35280.7	28802.7	29210.7	24707.7	26392.8	25572.8	26167.9	24248.9	22226.6	27222.6	17426.6	24351	26963.2	18589.8	6771.85	7157.09	6974.11	254988	261671	252865	81183.6	95416.9	74273.2	41168.8	36783.2	39272	410838	456442	425068	149857	143105	162348
C25 H30 N2 O6	8531.42	24295.5	20769.3	17501.5	18859.3	19700.4	18629.2	16324.5	20467.1	20218.4	21402.5	18092.1	19129	16446.2	17733	15604.2	314662	365813	355727	601935	583914	585610	451606	542684	424948	374748	369812	467487	471690	503415	472017	7793.26	7467.78	7473.01	9735.31	9594.59	9252.62	7551.27	8351.41	8418.07	9169.4	9056.1	8599.76	9649.65	9554.7	9231.78	109210	87251.4	131457
C25 H30 N2 O6	5814.65	6621.6	6903.07	6680.54	6583.2	6822.87	6269.79	5663.64	5670.89	5876.68	7007.78	6930.3	6899.58	7308.34	6954.94	6861.33	52931.5	43105.9	47577.5	57842.6	79761.6	65041.7	44068.6	55725	59709.7	54428.2	64449.1	54625.1	52843.7	67690.4	63618.3	6436.7	6550.86	6547.7	7155.34	7258.99	6883.41	7027.17	7881.31	7794.85	7192.12	7808.02	7359.66	8571.69	8277.6	8188.4	14182.2	19076.6	8807.38
C25 H16 O6	13839.1	88846.1	96747.9	98240.6	91487.1	95140.1	103596	94075.2	96062.7	96501.1	94766.8	111790	113666	83303.7	96297.9	102977	16643.7	23535.1	19807.8	18071.9	17977.6	16750.2	19572.1	18866.7	22130.2	16844.4	20080.2	19115.9	23105.7	7608.48	19833	16110.1	16329.2	14951.2	142316	131123	99057.9	15140.9	16047	16146.3	16704	12630	16205.4	16414.3	17294.9	17978.6	1.62798e+06	1.5343e+06	1.81594e+06
C25 H16 N2 O8	13686.5	630467	719108	686906	561528	576106	567325	674261	873384	482973	508992	527068	308470	516880	509158	319850	509875	575336	585466	517558	513617	449798	678192	610020	597105	698190	878463	748290	865737	782058	785595	15948	18691	18356.2	31880.9	33187.6	44250.1	37412.2	29447.4	27136.8	33346.8	21355.3	22551.4	79374.4	41053.2	52951.5	488883	413168	425921
C24 H50 N4 O	15641.4	141972	245006	365607	217864	274063	323509	431668	472485	441858	584995	715531	470016	315981	387687	354562	175066	122216	78036.1	121116	119401	118247	94669.9	101952	106163	259530	250647	194862	316101	259111	115766	1.11047e+06	1.05404e+06	868176	1.35898e+06	1.18646e+06	971741	1.27498e+06	927061	980053	1.10134e+06	895860	1.08038e+06	1.35823e+06	901812	1.31639e+06	436139	166943	388947
C24 H5 N O9	16167.9	1.02513e+06	754921	931893	1.35978e+06	999732	1.59854e+06	1.34029e+06	1.73427e+06	779825	1.57838e+06	868182	886709	1.0113e+06	708748	962586	25298	31819	22370.3	47594	39452.8	27806.9	92776.1	82564	90862.1	88092.7	88866.9	82430.6	89902.4	57440.6	132885	15430.2	15136.1	15265.6	15316.5	14955.4	15620.3	15891.3	17394	16595.6	17248.7	16743.5	17204.4	16969.8	17594.8	17697.1	563393	648116	645861
C24 H49 N O4	12963.6	8045.95	12825.8	10220.8	8505.89	8633.92	9680.12	8206.04	8524.48	8450.87	9142.03	8818.38	8969.88	8868.52	8763.28	9017.71	8098.54	11452	7648.53	7887.19	7551.91	7501.66	7825.03	12223.2	10496.1	7956.9	8170.37	8319.09	7963.82	8249.14	8120.5	13845.4	9722.92	9684.17	18214.6	9196.41	9362.85	10311.8	13354.9	14349.4	11482.5	14227.7	11844	12584.1	12053.8	12111.1	57746.6	68036.3	67040.5
C24 H49 N O3	24003.5	17843.7	19090.5	23745.7	49864.5	50201.8	57089.3	8827.28	8385.29	12970.2	18689.6	23472.4	14539.7	13251.6	10941.1	16489.1	9439.32	13241.6	9746.75	14960.4	7312.49	7416.12	48417.4	65152.8	58185.3	14249.6	10909.3	17093.4	9387.5	11178.6	17790.6	91551.4	81987.3	100560	9714.61	9708.12	19531.7	14103	10311.5	13464.3	11201.7	21255	14576.1	14470.2	15541.4	15025.9	1.01382e+06	1.39139e+06	1.15196e+06
C24 H47 N O3	15259.5	10266.4	9888.64	15847.5	12217	26551.1	19086.4	10643	12177.7	11260.8	11317.3	13249.3	11901.6	12257.1	20329.4	12215.7	17759.3	11043.6	8279.38	18256.3	12082	8279.44	8584.72	8574.97	15935.3	9587.53	11389.1	10315.1	10195.8	9420.02	9696.92	12722.5	31621.7	36351.4	20918.2	13794.5	17736.8	14585.2	17481.8	19415.9	18323.4	17802.6	18611.3	22024.2	22904	29306.6	158088	161997	157549
C24 H46 N2 O2	41051.6	7695.7	7525.3	8392.73	34428	44706.7	38222.8	51434.7	48244.7	53968.8	17344.3	17650.9	17914.7	21729.4	21952.1	18409.2	8644.77	15144.9	8281.82	10663.6	10058.6	17756.6	7978.64	12586	21166.4	15110.2	11239.3	10798.5	11552	8199.29	17078.8	7038.46	19858.4	7298.51	10115.3	7250.51	8420.13	24770	30087.8	35109.4	32075.9	26879.1	27567.3	7998.21	8465.8	12735.7	371702	369207	351612
C24 H45 N O6	106330	140042	109556	132276	133140	135063	118178	137192	139854	139696	134724	144434	133321	134038	128923	129126	120857	138179	132015	133307	127066	104550	111795	269257	119265	153945	124586	109563	142922	155781	142914	133649	359414	149986	139324	153088	147906	149354	145280	589606	252413	173211	163682	157853	138219	161406	129210	152670	140175
C24 H43 N O12	8252.27	122390	120443	109519	97040.1	110828	103705	93101.6	109525	87877.9	109767	91845	108243	109556	118794	114709	7592.07	7470.33	7534.85	7471.15	7452.21	7085.03	7000.57	7016.11	6612.14	7009.9	6785.11	6821.38	6812.78	6841.57	6757.16	6645.32	6570.49	6465.29	7126.08	7037.4	6641.83	7230.46	7757.46	7699.33	7085.24	7611.72	7115.97	8161.09	7837.29	7791.72	28488.1	28886.8	21883.6
C24 H43 N O11	7777.14	129412	183532	196008	219458	242724	262542	187442	195725	218506	226793	236973	273126	484246	472460	477811	11684.7	11169.2	11318.6	12536.4	16388.6	12165.4	15691.6	13491.8	13852.3	13626.4	17514.8	11074.5	13993.3	10379	11061.7	9441.78	8927.85	9269.47	10917.1	10891.5	10486.7	11854.6	13110	13613.5	10869.1	10914.7	11423.1	16301	16737.2	16128.4	85448.6	94241.8	71338.2
C24 H43 N O10	29980.6	26421.9	29284.8	44043.6	28187.3	30036.8	18734.1	22304.3	22200.4	19614.2	40166	16716.1	19905.9	17953.6	18132.4	20313.2	92673.7	38166.3	87435.9	141294	142844	229007	180071	2.11693e+06	503059	150191	59280.3	54485.5	66564.6	58880.8	61180.8	21635.4	97008.2	38790.7	24341.1	28247.8	24129.6	21255.4	30659.1	112360	50377.7	32516.9	28336.4	27625.1	28463.6	26778.2	62666.4	141473	25331.6
C24 H33 N O12	10595.7	679581	685474	733778	634342	689813	796146	709295	719325	563062	753708	848886	829507	794746	819347	787384	11462.1	11163.6	11128.6	11635.7	12421.4	12194.9	11792.9	11429.3	12443.4	11652	12039.5	11923.4	11910.6	10511.4	12073.2	11234.6	11440.1	11581.5	11782.7	12255.7	11803.8	12731.1	13520.6	13599.3	13582.9	13368.3	13442.8	14213.2	14066	14147.5	237159	197031	204878
C24 H33 N O11	5990.83	388103	366067	424166	382926	393847	379789	377108	386548	409894	445710	470464	465665	422550	383243	459918	8105.75	8160.82	7763.65	7944.5	8679.61	7612.47	7984.13	8604.66	8613.04	8740.73	8701.86	9001.73	9115.91	6884.67	9046.88	5691.53	5829.52	5881.28	6420.74	6406.74	6393.03	6103.55	6522.76	6562.01	6447.6	6552.8	6364.58	6918.66	7018.83	7200.88	104532	118994	130667
C24 H33 N O10	6843.29	838987	853646	878420	808752	738233	741684	773917	773508	779768	674998	602508	771805	824554	761859	783666	8721.24	8614.75	8869.62	10039.4	10167.4	9541.74	9292.48	9346.83	9199.26	9299.92	8959.88	8889.98	8389.68	6557.96	8536.31	7169.62	6971	7054.95	8227.75	8188.12	7583.76	8424.63	9759.43	9322.9	7815.23	7857.47	8421.78	11989.2	11590	11299.4	163798	220131	232881
C24 H31 N O11	9624.65	396676	189616	369440	219901	186809	250366	226231	293246	181651	291214	174288	237442	175670	150322	279609	45751.2	45276	42882.4	61460.1	59238.8	63406.8	50215.9	51111.7	50532.6	47008.1	46161.3	46252.2	50678.3	44566.8	53240.9	12930	13986.5	13754.1	16100.7	16589.4	16084.3	18273.5	18467.3	18710.9	14033.9	14658.4	15023.8	25543.8	23205.3	23074.7	39597.4	79387.4	52742.7
C24 H31 N O11	13936.3	445494	508371	280832	425922	412217	231992	223924	246290	350352	210314	197134	232277	236767	477963	236084	11811.4	11440.7	10975.4	11459	11165.5	10737.9	10658.1	10147.5	10031.6	9623.09	9675.21	9471.33	9429.95	11367.1	9209.6	7964.77	8066.82	7675.43	8374.02	8649.02	8014.41	8178.02	8145.03	8282.27	8173.3	8005.53	8279.78	8295.32	8767.91	8781.61	43808.6	48536.5	58288.3
C24 H31 N O11	11849.8	1.74053e+06	1.93078e+06	2.0197e+06	1.97677e+06	1.98765e+06	1.99387e+06	1.74473e+06	1.76615e+06	1.7773e+06	2.13834e+06	2.16611e+06	2.20365e+06	2.12704e+06	2.04879e+06	2.10604e+06	14063.2	15294.6	15052.2	14622.7	15275.4	14452.4	15345.1	16779.9	15302.5	16520	16225.1	16748.1	17007.3	13552.8	16911.4	11486.4	11704	11901.5	11973	12192.3	12217	12287.1	13041.8	13406.9	13191.4	13425.3	13094.5	13502.7	14100.3	14836.1	472116	476032	457592
C24 H31 N O11	7040.38	393756	456594	478025	400968	394052	175058	484597	426868	355546	392297	394361	474628	606160	528252	479523	12476.2	11076.4	11337.4	12790.9	11518	12423.6	12932	11936.1	13227.5	11720.5	11623.4	13121.5	12951.7	17967.7	12313.2	11796	12307.9	11324.1	16042	17566.2	16842.7	16458.3	16737.8	19179.5	17136.2	15193	16267.9	25147.9	28059	25415.5	132269	150546	121786
C24 H30 N2 O6	6947.71	117813	117677	112899	120109	130662	140239	57132.5	76488.5	42475.4	198054	191291	200985	303749	298237	282330	16826.4	15955.9	16807.9	19969.7	6294.3	13196.7	6239.86	6088.59	20374	21033.4	6003.42	10701.2	30062.6	26121.6	18333.2	6339.04	6078.95	6010.28	6554.39	6749	6770.87	6258.33	6762.37	6727.88	7000.25	6883.12	6763.5	7336.82	7077.68	7201.85	67053.2	50305	57914.8
C24 H30 N2 O6	5407.86	12696.2	12556.1	13265.6	17894.3	15343.1	17627.4	10826.2	10808.1	12259.4	19299.6	16318.5	10762.4	16753.3	16737.3	10528.4	93296.7	97313	91990.4	130659	134065	125361	111843	91353.9	87270.8	108398	110553	117927	107720	116038	121771	9998.18	10103.6	10017.5	11300.1	9748.24	9849.49	13316.3	14488.3	13941.8	12190.3	12079	12642.5	17428.9	17470	17934.3	22490.9	41956.3	30653.3
C24 H30 N2 O5	7238.04	1.17827e+08	1.1093e+08	1.08769e+08	1.07228e+08	1.08569e+08	1.07182e+08	1.08721e+08	1.08351e+08	1.11062e+08	1.09347e+08	1.14894e+08	1.12273e+08	9.79119e+07	9.56891e+07	9.64249e+07	6.04013e+07	5.79585e+07	5.84087e+07	7.83764e+07	7.59697e+07	7.52666e+07	5.52974e+07	5.3483e+07	5.21496e+07	7.59802e+07	7.40146e+07	7.75661e+07	7.81457e+07	7.85157e+07	7.74866e+07	16203.4	11055.3	7198.41	9237.63	9702.36	9487.27	11308.5	8610.94	13365	9685.15	9110.83	19236.7	17647.7	18382.2	14528.2	5.92804e+07	6.01817e+07	5.72893e+07
C24 H28 N2 O7	5674.26	26161.6	25386.8	30009.9	21274.8	24023.8	13163	7151.76	7556.76	7480.95	39128.9	36577.9	42882	54611.3	66254.1	51162	39041	35386.2	46257	48772.2	49774.1	36168.1	44922.8	47467.3	51978.6	39266.2	41358.2	42209.4	32519.4	31000.8	34847.2	7392.19	8073.15	8307.02	7959.85	8196.14	8578.87	8487.9	9075.64	9240.65	9557.26	9921.78	10210.7	10042.8	10457.6	10443.2	20816.5	18394.6	22407.8
C24 H28 N2 O6	5641.21	261689	229658	238609	193170	187400	185215	180553	195721	222904	186115	186265	191237	207248	194953	203784	12794.6	5520.69	12958.5	10726.6	10989.5	11751.1	18342	9832.38	5282.47	5245.83	5213.4	13204.9	5312.5	5863.48	6713.55	7890.04	7214.57	6488.53	7682.55	8350.43	8004.95	7688.32	8006.69	9611.9	9762.55	8064.38	8404.99	10529.8	11928.6	10893.7	70684.2	71768.2	58019.8
C24 H28 N2 O6	8814.66	33351.2	32263.4	32876.1	31074.3	30570.9	29371.4	28140.7	31620.1	29061.7	26069.1	29716.1	27181.7	26793.8	25090.9	25554.9	16767	16141.9	17053.2	19461.1	17239.8	16387.8	16705.3	17502.9	16473.2	16236	16701.9	15724.5	16273.1	20497.8	15751.1	187062	216392	177091	427106	426100	426387	228163	291669	282652	313046	295178	301878	628289	687635	620610	115714	123667	121305
C24 H28 N2 O5	5794.27	84584.1	109804	85541.5	91086.1	92815	107274	87206.7	65988.8	68936.9	133543	107041	98897.9	119714	137503	146409	7021.17	17732.8	12162.1	107645	91631.4	14961.7	10109.3	79976.7	69005.4	24134.8	18924.6	8046.92	11504.6	14943	13484.4	3961.72	4465.66	4739.53	5429.86	4776.55	4770.4	4841.24	4818.03	4667.65	4872.96	4866.82	5301.27	5325.89	4840.57	4524.87	31942	29179.1	35742.7
C24 H26 O11	19727.2	86301.2	77352.3	63844.4	58844.3	77952.6	57789.5	66282.1	72612.4	52031.5	49206.7	49399.2	51905	38626.5	41208.5	36027.3	123699	373262	338137	112489	69923.2	48422.3	39419.2	32325.7	26627.9	20826.8	18354.6	16364.6	14520.1	13571.6	12391.7	5885.79	6063.08	5625.45	5832.57	5560.53	5672.39	5153.81	5659.86	5123.48	5112.66	5212.54	5112.54	5261.91	5207.7	5636.82	109477	42259.4	35804.8
C24 H26 N2 O5	12412.9	41087.2	33879.1	31329.2	32679.5	34261.9	31690.4	27298.7	35793.4	36464.1	38110.3	31760.9	32012.5	31896.9	32969.4	28450.1	294464	339283	334662	559011	546989	554201	433722	517905	413936	374445	374435	467750	476773	508101	480835	6.88265e+06	6.64548e+06	7.17463e+06	1.32586e+07	1.32987e+07	1.28014e+07	8.79689e+06	9.04037e+06	8.77283e+06	1.25436e+07	1.28884e+07	1.2638e+07	1.32541e+07	1.29169e+07	1.24852e+07	3.73337e+06	3.55814e+06	3.61213e+06
C24 H24 N2 O5	5509.68	6877.2	6905.74	6066.34	6911.35	8197.71	6441.71	5301.2	6069.22	6295.2	6817.07	6828	6429.56	6728.99	7445.34	6028.43	23341.2	25322.7	25117.3	32808.1	31618.1	33318.7	30731.6	29459.1	24031.3	27592.2	29001.1	28782.9	29444.4	31375.4	31342.3	65941.2	69499.3	62678.4	146094	115192	117577	79034.5	103781	95947.7	116463	129395	127954	214920	200413	228424	25283.4	28731.2	26419.4
C24 H16 O8	232561	884389	786175	761092	986132	1.04452e+06	757893	383026	416407	489733	730787	750622	760460	611845	705819	407497	969612	1.0915e+06	836758	543310	529687	493921	1.2459e+06	1.31378e+06	1.13474e+06	773206	790605	710990	625212	574803	640527	274737	234929	252851	368213	298961	319962	322011	361469	325945	239418	206939	273153	393000	383617	273380	654621	559698	955091
C24 H14 N4 O3	9218.42	130560	136442	148734	152373	215491	234928	155839	100277	101327	142435	267836	158026	100698	165680	291849	8491.64	10154	8788.02	21560.9	18466.8	8702.14	9403.39	8572.49	12495.8	8543.98	8235.99	8360.16	31906.2	8708.14	8522.92	13827.4	16811.5	8329.99	8767.84	8274.4	21777.7	8481.31	8649.09	17794.8	16415.7	9213.96	9324.27	9856.58	17410.6	18763.8	1.45036e+06	2.05647e+06	2.64786e+06
C23 H47 N O4	77828.7	42133.1	62097.9	43079.8	235431	207146	261507	65864.3	45492.6	50364.2	47367.5	47348.6	50549.3	63927.1	54907.2	52459.5	30323.3	39710.3	31713.8	41674.3	30808.5	31744.1	35103.3	53178.6	36780.9	38024.1	39757.3	52790.2	39421	40040.6	40377	52259.5	59830.3	56817.6	58386	64966.2	60515.6	60177.6	68919.6	76787.4	71731.1	73903.3	71370.2	74096.8	73250.1	69885.2	636752	683094	665109
C23 H46 N2 O17	16509.9	16077.3	17363.6	16494.4	15391.3	14284.5	15710.5	13868.5	13804.7	12506.1	13244.8	14647.1	14278.4	12811.1	12085.2	12867.2	300138	266636	210700	56451	57537.6	69539.3	138037	148660	159473	85033.3	77065.5	100979	103540	117260	118375	13095.8	14590.1	16197.4	16100	14648.8	17371.5	20220.3	21684.3	23084.2	23527.3	23017.1	22717.4	22624.2	20929.5	18869.6	24051	22608	30556.6
C23 H44 N4 O16	12070.5	14495.7	15735.9	16022.3	16222.5	13103.6	13747.5	17384.8	13124.1	13290.3	11748.9	14737.9	13601.2	10460.8	11309.6	12241.1	17850.8	15971.8	20722.5	23443	23277.8	21355.6	16922.8	16202.6	19509.6	17865.6	14755.7	16495.6	19001.7	14749.5	14130.2	67257.4	73213	87250.3	180623	179550	173686	102052	104457	116112	112798	120275	117093	67362.5	67798.5	63040	21353.1	17152.7	25233.2
C23 H43 N O6	7158.74	35070.6	36542.7	26907.7	36482.6	40437	37727.4	35438.8	28366.4	42094.6	39078	40950.3	36085.5	43199.7	42353.5	38898.7	6063.09	4258.29	4288.2	4916.6	4373.12	5434.02	4220.78	8572.68	4280.96	4914.82	4103.02	4617.37	4121.33	4211.6	4141.82	3821.69	3857.1	4674.23	3950.53	4099.62	5268.87	3726.71	4762.52	6161.85	4724.7	7308.75	4632.11	7657.44	5744.64	7009.82	4685.87	7879.97	12402.9
C23 H41 N	415105	58184.1	59889.8	64983.3	1.71093e+06	1.73101e+06	1.77941e+06	120057	105788	96685.3	59676.6	87068.4	55661.1	78799.3	128289	150518	94121.7	96564.2	102481	93885	122809	82467.7	113428	99334.7	77041.6	84148.4	86015.5	69046.8	150032	141299	159438	995666	908480	1.00648e+06	107220	101719	117576	3.10166e+06	3.012e+06	3.02911e+06	77752.6	118333	91969.9	63533.7	122919	248310	388065	365059	347848
C23 H40 N2 O30	6941.77	257409	273267	259539	188932	195149	221663	209302	208326	201935	206959	214324	251536	249084	225486	233129	15682.1	15582.3	16218.5	27284.1	15266.8	16656	28535	29057.4	32716.8	18176.6	17393.9	24381.1	21594.7	21132.9	20389.3	11813	12186	12047.4	17249.5	14838.5	15741.1	16572.9	20137.1	18688.7	16340	16655.3	16679.4	29352.3	27557.7	25856.9	123181	88861.4	93264.6
C23 H39 N O14	6878.92	663675	731980	755509	697981	705342	754930	596353	604469	558307	751133	846823	821716	835714	836261	854965	11428.3	7729.14	11603.4	11162.5	13874.6	7483.19	11566.8	9979.64	7659.25	14446.2	7905.18	17127.6	16930.2	7032.36	8074.66	5984.22	6039.31	5805.1	9221	13816	6077.67	6036.42	6823.92	6526.89	6976.64	6702.13	6652.67	6836.16	6936.44	6800	242671	271694	235808
C23 H36 O14	12543.6	700771	776624	810890	739463	754866	814967	630131	648666	595844	828344	908672	877302	893948	884538	912388	17764.6	14971.2	18119.4	17679	20874.1	13811.9	18164.5	16602.2	14176.8	21084.3	14968.5	23682.7	24207.7	13090.5	15045	11344.2	11292.6	11026	14726.1	11699.5	11577.5	11521.4	13037.2	12316.3	12681.6	12980.4	12760	13124.9	13330.5	12895.6	263760	275596	253883
C23 H35 N O13	11473.3	249657	297960	287766	190586	270756	230204	152812	177813	172832	230314	157475	223359	143558	117716	121525	11204.8	10675.4	10753.1	11195.4	11541	10608.5	10435.7	10541.2	11024.6	10269.8	10332.4	10652.9	11152.9	10773.8	10164.7	10406.2	10185.6	9747.57	9656.31	10235.2	10656.1	10019.4	10297.3	11454	11243.1	10830.3	11023.9	10921	11419.2	11429.6	42231.8	51093.6	48685.2
C23 H32 O4 S	4885.46	59852.7	62343.9	41209.2	52303	57667.4	52462.3	34124.5	39407.7	40956.4	72286.1	85091.6	65186.3	95555.7	91224.1	87556.1	20758.1	22524.8	22479.1	152656	162569	159666	66276.2	67360.5	74235.1	66520.2	87151.5	82390.5	18007.7	23884.7	29339.1	5597.14	5899.63	5650.68	6592.42	6406.83	6342.12	6596.42	7127.82	7145.58	6918.42	8942.27	6647.21	8124.47	7769.66	7845.92	54183	51674.7	44034.2
C23 H32 O4 S	14984.6	90098.6	65054.2	58585.6	83386.5	71134	83398.6	101618	119688	82555.4	51653.9	59836.7	59312.7	72406.2	69080.5	42658.5	84285.9	143108	182956	665778	816683	404927	553633	431287	626313	593477	514567	333794	96669.8	143017	82952.8	4827.23	5761.74	4528.83	5838.08	5695.02	5437.23	4352.35	4768.73	5625.35	5142.08	6879.77	8915.64	5274.05	5179.53	4964.47	148723	75913	93226.7
C23 H32 N2 O5	14150.8	15769.5	10273.5	14408.6	6618.31	7741.85	13866.6	13948.1	6037.79	9371.03	16509.3	25436.9	12314.1	13963.2	16864.2	5593.06	38996.5	37127.9	45690.6	37894	39645.2	60247.5	48359.4	44013.8	46314.8	52179.1	52294.6	47591.2	45172	70994.6	68446.5	14166	11291.5	15510.7	19912.7	10080.3	16154.7	10876.4	9677.11	9650.3	9323.35	13814.9	9758.25	14197.7	14334.6	14155	21165.8	16531.4	17909.6
C23 H31 N3 O5	26849.1	396745	388348	395619	414745	325693	298729	261347	243169	222480	262044	230980	170409	160369	167656	114146	102413	111808	135967	174143	224350	318226	522416	1.20916e+06	780535	237374	163573	149194	78551.4	69769.8	65674.5	15227	14310.2	14567.8	18801.2	19721	18568.9	16466.2	16007.4	12240.7	15433.5	14959.8	14390.3	12406.9	13516.8	12599.6	74938.4	250593	36006.7
C23 H31 N3 O2	14624.7	19752.4	18250.1	18738.7	39238.9	37137.8	35823.9	16570.1	17468.8	17289.5	26569.4	27524.7	27387	31249.4	30363.4	29388.9	42532	37550.8	38240.3	46855.8	47618.7	46852.6	28328.8	29331.6	29956.8	36632.2	36222.2	36104.7	21806.1	20443.9	21008.5	96638.4	104036	116990	147897	173371	163884	259367	264809	259941	229567	238912	245493	310309	342687	334779	26102.3	30840.8	39659.8
C23 H31 N O12	6745.83	470715	555384	573948	487656	511931	561273	514116	522341	449747	545107	587958	541153	559283	591037	543800	13919.1	14443.3	13986.6	16063.7	14486	14523	14052.9	14931.8	14598	15426.2	14493.1	14995.8	14720.9	18668.8	14702.2	10767.4	11507.6	10549.8	14539.5	15897.9	15220.9	14830.1	16476.4	17231.2	15372.8	14109.5	14550.4	24978.4	25906.5	24900.7	199562	173872	154210
C23 H31 N O12	12422.5	2.28308e+06	2.26633e+06	2.30016e+06	2.04873e+06	2.14703e+06	2.29028e+06	2.01293e+06	2.12536e+06	2.04444e+06	2.37443e+06	2.46787e+06	2.41346e+06	2.27046e+06	2.35271e+06	2.3762e+06	14762.5	16052.9	15803.2	15812.1	16042.5	15190.2	16245	17633.7	16084.5	17386.1	17065.1	17619	17917.7	14263.8	17824.7	12141.2	12375.9	12585.9	12664.5	12899.6	12958.7	13095	13814	14201.9	13977.1	14228.4	13881.3	14317.6	14963.4	15739.4	803103	776825	749436
C23 H31 N O10	4084.42	145038	201977	194541	116001	127058	33438.9	22751.4	35307.6	91898.4	85674.5	65268.2	99621	133343	131796	106129	6045.91	6068.58	6218.65	7305.52	7076.66	7176.32	6355.56	6831.36	6546.34	7616.97	6819.33	7542.87	7247.16	5456.67	7647.17	9320.24	9279.52	9620.57	11498.7	11732.3	11146.5	12858.5	15529.4	15249.1	13147.1	13603.7	15015.9	22032.5	20468.9	22102.1	22007.6	31296.3	38709.6
C23 H31 N O10	8693.77	78651.6	82653.2	92800.5	86446	95748.6	79064.1	69996.9	77139.5	78389	81658.1	82777.2	93508	116370	106055	125025	8167.44	7953.26	7931.32	7910.8	7870.84	7479.88	7651.83	7605.57	7683.42	7762.4	7428.35	7404.67	7340.21	7516.58	7175.85	7399.78	7478.81	7248.52	7898.32	7810.56	7343.85	8057.04	8412.76	8328.77	7926.29	7847.55	7981.24	9165.2	9018.86	8772.59	21144.1	22618.3	19690.4
C23 H30 O4 S	3570.63	2.47094e+06	227815	141242	90760.9	31697.2	69874.8	65311.8	66934.2	53091.4	9369.26	13588	13516.2	9574.65	5064.46	7660.76	39442.9	60231	40609.4	325685	362049	446607	209817	259694	301174	634961	797536	1.08483e+06	330975	536246	965670	4239.36	4172.44	3919.58	8421.08	4606.02	6627.12	3070.79	3316.79	3174.51	3050.55	2998.44	2873.44	2703.49	2635.33	2673.82	6098.3	26123.5	42295.8
C23 H30 N2 O5	13065.9	11651.6	16415.9	8418.97	11753.4	10840.9	9526.64	8183.84	9742.06	8473.98	8672.55	11003.3	8907.83	12264.2	9402.27	9898.8	963123	881410	939926	2.44373e+06	2.42199e+06	2.40298e+06	2.43738e+06	2.38092e+06	2.3472e+06	1.01989e+06	1.07198e+06	1.02612e+06	1.20666e+06	1.24718e+06	1.22051e+06	14427.1	14693.6	14322.2	18975	18206.3	19288.6	17003.3	18672	17589.1	18360.5	18864.4	19762	19675.4	19311.6	20760.7	554009	522492	515262
C23 H30 N2 O4	5986.08	27033	16803.9	16919.7	16192.4	14921.9	17931.4	18241.1	14940.8	15988.5	15261.5	25776.4	16338.1	16545.5	14275.3	16125.4	574088	558897	555146	5.68586e+06	5.67866e+06	5.70448e+06	6.29114e+06	6.47486e+06	6.46426e+06	551709	527996	580923	522184	535121	483285	9927.99	9335.58	9001.76	6290.37	6104.82	9794.17	5509.62	12479.6	6477.53	9244.44	6552.33	6095.85	14616.4	6709.08	7396.53	924076	859828	885897
C23 H30 N2 O3	5463.07	8384.44	7410.45	5319.5	5300.55	8273.81	5069.82	6403.04	4751.87	5145.83	5392.71	5489.4	5254.64	5445.46	5145.15	5237.74	5493.21	5360.23	5573.51	6073.85	6138.98	5998.09	6178.43	6179.41	5796.58	5244.87	5313.43	5245.94	5163.07	5358.96	5137.44	11660.7	9080.29	14821.3	42647.3	41240.2	45148.9	32074.1	40316.7	30608.5	29585.8	27868.4	23445	196320	180825	200853	13719.6	9974.87	14207.4
C23 H29 N3 O3	10234.8	5471.02	5709.45	5366.97	5256.73	5299.2	4888.13	4867.19	4641.81	4732.91	4941.31	4488.07	4578.63	4699.04	4732.3	4227.53	8193.07	8101.13	7751	9965.36	17558.4	7555.13	20119.2	17100.9	28338.5	7639.51	6136.07	6917.95	5818.14	6171.55	6529.82	30641.3	26976.4	26324.3	44307.1	48057.9	51963.2	42269.6	46783.6	34465.7	33201.5	53614.6	44686.1	64202.5	53588	65721.8	10668.4	9017.61	18510.9
C23 H29 N3 O3	5271.23	82542.4	68276.9	66302.8	59573.7	59208.9	65023.1	74358.4	69047.7	63659.1	51957.2	20595.5	57559.1	31135	39302.4	36782.5	27420.5	19918.4	26349.2	32711.9	36414	47034.2	34646.2	37053	29178.1	31046.5	33908.8	34625.1	32492.2	32656.6	32726.3	20097.9	16996.5	22265.7	36716.5	41941.2	43192.4	29505.1	34374.6	36990.8	39905.9	46559.7	48790.7	62521.5	63936	60891.9	49177	42846.5	41424
C23 H29 N O12	9345.84	145484	147015	132944	73199.8	84274.1	14577.2	14089.1	41150.4	88352.3	136040	81984.3	99349.9	69724.1	139803	84556	10386.2	10156.9	10184.4	10663.3	11463.1	11262.6	10929.6	10636.7	11627	10975.5	11386.5	11322.9	11363.7	10072.3	11619.7	11850.1	12138.4	12362.6	12652.2	13244.7	12871.5	14027.6	14997.4	15171.8	15273.4	15135.5	15335.1	16223.2	16109.6	16506.5	32871.9	18635.6	47491.9
C23 H29 N O11	8484.53	253391	220478	242445	232669	250263	190690	56882	172456	192122	192495	191147	194379	254472	251079	259352	8307.39	8212.87	8272.74	7960.77	8178.48	8108.72	7915.17	7824.45	7929.03	7695.1	7795.08	7689.79	7803.76	7621.05	7711.34	7974.46	8173.6	8311.29	8372.8	8152.4	8275.44	8109.34	8983.21	8977.3	9075.57	8921.02	8986.83	8934.05	9654.67	9249.11	53908.3	58746.3	72467.3
C23 H28 O12	25721.7	2.82703e+06	2.95235e+06	2.94212e+06	2.64968e+06	2.84259e+06	2.95781e+06	2.54807e+06	2.77751e+06	2.67715e+06	3.11225e+06	3.17591e+06	3.16129e+06	2.97408e+06	3.00894e+06	3.19308e+06	30304.5	32673.3	31863.5	30968.3	33696.3	31315.8	32556	35832.2	32333.7	35440.2	34354.6	35181.2	37444.2	28933.9	37243.7	24505.3	25063.6	25388.8	25540.4	26007.1	26093.8	26294	27927.9	28592.4	28131.7	28629.3	27922.7	28784.3	30486.3	31270.1	1.02156e+06	1.01598e+06	974115
C23 H28 O11	19565.4	107721	71137.7	123544	105948	87418	81760.2	111328	120290	93684.2	51586.2	58642.6	52097.5	75024	72256.4	84335.2	15983.7	15899.5	15240.5	15266.5	15264.9	14854.7	14629.5	13746.5	13769.6	12913.4	14733.7	12493.5	12936.4	13357.2	12475.8	10772.1	10545.8	10256.5	11307.7	10946.4	10811.2	10403	10881.8	11151.6	10640.3	10222.6	10567	11111.1	11606.6	11077.3	33419.9	17838.7	28976.5
C23 H28 N2 O5	5459.39	11322.9	16508.4	8351	12306.7	6706.25	9472.95	8805.89	6182.46	13037.3	10434.8	15947.2	10677.2	7348.78	8708.39	9535.66	18986.2	5365.75	5463.55	7810.15	5574.37	5475.56	22853.3	20180.9	23982.5	22779.1	22901.1	15673.6	9159.67	9006.64	7954.93	2.10706e+06	2.32684e+06	2.18584e+06	3.38994e+06	2.95436e+06	3.74857e+06	2.37299e+06	2.48969e+06	2.47238e+06	2.97498e+06	3.65019e+06	3.64076e+06	3.89185e+06	3.83225e+06	4.10586e+06	1.13708e+06	1.13848e+06	1.10755e+06
C23 H28 N2 O5	15951.1	22437.9	21492.8	21371.6	44936.4	42619.3	42843	19097.5	20245.5	31756.8	31641.8	32007.6	31921.3	36964.5	35821.9	36269.8	46960.5	41527.6	46121.9	51988.6	55020.1	58854.6	32117.2	32767.6	33525.1	41142.9	40757	41264.3	24627.9	24594.8	24361.1	3.46186e+06	3.65241e+06	3.54889e+06	5.67409e+06	5.59741e+06	5.68624e+06	3.71693e+06	4.01031e+06	4.01286e+06	5.93451e+06	5.87376e+06	6.10132e+06	6.44606e+06	6.49935e+06	6.53699e+06	1.85211e+06	1.80574e+06	1.73113e+06
C23 H28 N2 O5	6770.78	254320	247968	262289	236188	231269	233371	206219	218645	219987	274458	264071	271907	285101	250524	287039	92991.5	99314.3	83955.6	98783.8	104333	131816	72494.4	76175.8	88856.2	132630	118498	121047	86809	130367	91117	11326.6	17958.4	38697.7	9453.11	19582.8	20664.6	11829.2	12780.9	12213.5	16358	15821.6	20722.7	26386.1	28219.8	16385.4	133499	107638	142472
C23 H28 N2 O5	8492.88	35185.4	37249.1	35973.8	33557.3	32807.9	31626.5	30402.2	34274.5	32282.8	28442.9	32527.4	31896.3	29611.8	27817.5	31616.5	16679.9	16120.4	17096	19584.5	17414.8	17615.7	17001.9	17879.8	16890	16768.5	17311.9	17866.8	17494.6	22129.9	16559.5	160724	166648	129333	342222	413460	376600	192507	220538	216171	237095	245887	239937	504592	585060	534288	83512.2	105948	83414
C23 H28 N2 O5	8254.91	9029.89	8991.3	9068.51	8929.47	9293.33	8492.32	9542.87	9098.08	9155.24	9300.89	9177.41	11023.4	9316.77	9360.39	9471.18	8003.61	7926.81	7660.47	7673.99	7935.39	7774.27	7839.98	7646.25	7696.18	7778.09	8004.61	7729.15	7828.6	8116.23	8083.54	106033	96536.9	89668.4	219167	174557	239098	88202.2	90697.9	101029	188565	134862	135200	298883	314887	340358	36425.9	38722	37897.5
C23 H28 N2 O5	40015.4	20011.1	11051.8	14724.4	16964.3	14937.3	10007.9	20596.7	13849.6	12177.7	13615	12729.2	12306.7	10943.3	14214.8	8277.69	295686	134227	228698	461831	484015	418834	393436	318996	332740	164879	51443.9	150070	151105	167870	151709	406111	433152	405300	330724	334468	323446	235237	210399	210098	375960	416703	403290	423395	437110	425610	916974	164699	134463
C23 H28 N2 O5	19922.5	13825.6	11156.8	11898.4	10359.7	10829.3	11478.6	16872.8	12140.9	9552.04	10076.8	14505.7	12947.6	9479.51	9389.83	9427.4	23790.4	20747.1	11077.1	12328.5	14625.8	13948.4	13397.1	20605.7	20848.4	10017.5	9892	16895.8	9219.2	11129.2	8948.39	155181	151200	142723	242103	253386	254572	144779	180272	160161	213250	202683	211183	283014	257659	268510	31214.2	15733.2	9387.13
C23 H28 N2 O4	12671.5	21857.4	16803.8	19878	20723.6	21926	27646.2	19002.5	14111	19309.8	19441.6	16360	20455.1	25887.1	18414.5	20079.1	47774.7	46019.1	55849.7	38535.2	26171	32482.1	71788.1	81847.9	80280.6	128573	119943	129151	28747.5	23740.8	23094.8	1.32846e+07	1.35386e+07	1.33067e+07	1.54185e+07	1.68065e+07	1.67153e+07	3.11657e+07	3.14978e+07	3.13541e+07	2.02331e+07	2.02671e+07	1.91155e+07	5.00241e+07	5.0122e+07	5.24364e+07	8.93609e+06	9.23772e+06	7.67694e+06
C23 H28 N2 O4	7029.01	40760.3	40953.7	44488.6	32115.4	29481.4	28496.2	40905.6	31048.2	29322.5	26787.1	17443.4	29205	28498	25675.4	29259.8	14520.2	15069.3	14594.9	16764.8	15120.4	15161.3	17668.2	15592.6	15246.3	23466.1	16922.6	15671.1	15998.7	19515.3	15371.2	1.52838e+07	1.61037e+07	1.43095e+07	3.31047e+07	3.48267e+07	3.51215e+07	2.02795e+07	2.26144e+07	2.26577e+07	2.54582e+07	2.40927e+07	2.37941e+07	5.12231e+07	5.61685e+07	5.29456e+07	9.94124e+06	9.73003e+06	9.83989e+06
C23 H28 N2 O4	25628.2	912995	770868	786430	929834	936875	860236	638141	653518	642759	887646	975163	926201	642667	674449	673850	624255	511147	450401	1.15183e+06	1.10844e+06	1.23671e+06	1.26774e+06	1.1663e+06	1.08837e+06	655745	637077	576106	601824	585795	568278	229901	223069	222298	4.52182e+06	559202	177563	313991	287509	272429	324260	175377	146069	778693	343871	1.6791e+06	200463	366627	3.07801e+06
C23 H28 N2 O3	6464.53	7694.3	7456.14	7260.03	7086.92	7836.09	6734.63	6138.68	6077.92	6596.7	7494.35	7403.4	7362.57	7781.87	7397.58	7290.17	6240.77	6215.05	6016.29	6436.18	6363.35	6353.05	6652.79	6625.35	6313.8	6123.11	6034.89	6025.97	5892.09	5934.96	5887.63	254817	275147	287672	500231	472544	479253	334788	348159	346778	412063	413116	416029	594609	584941	594400	128152	137873	135259
C23 H28 N2 O2 S	37273.4	5.12532e+06	5.04854e+06	5.27834e+06	5.76502e+06	5.68487e+06	6.00584e+06	3.41951e+06	3.50037e+06	2.82551e+06	5.56371e+06	5.38615e+06	4.44349e+06	4.17188e+06	4.9058e+06	4.05618e+06	58526.5	64163.6	25534.2	66244.8	51765.8	31758.5	59746	33606.4	42452.2	74904.8	54727.8	55014.8	24882.6	20558.5	43222.1	22649.8	22603.7	16599.6	18454.5	22632.7	17881.6	16182.1	17144.8	17789.2	17658.5	30834.9	22952.7	28776.1	20677.3	21208.4	1.32315e+06	1.28622e+06	1.2814e+06
C23 H27 N O11	5801.35	139243	143220	130981	93476.5	109154	113278	111312	120152	128644	93437.4	91860.2	101697	135855	106536	118324	6365.02	6620.34	6109.56	6826.5	6924.38	6493.71	7082.55	6298.76	8710.15	6541.41	6465.6	6375.63	6844.38	9250.58	6474.29	7383.8	7380.32	7278.46	8437.92	8285.19	9332.08	9079.37	9291.06	9104.15	8946.58	8914.81	9088.8	9886.47	11341.2	11577.1	24277.4	30555	31068.8
C23 H27 N O10	19918.7	231655	238557	198012	579959	568792	348432	170219	217204	228390	563793	230876	206405	247762	226113	653638	23907.2	25003	23859.8	24056.9	25173	23811.7	29983.1	26144.7	24428.7	25336.3	25041.8	25524.6	26372	20325.1	25950.3	17797.3	15830.7	15957.8	16555.9	16807.6	16560.4	16198.5	17102.6	17326.8	17159.8	17169.9	16649.1	17786.1	18523.6	18341.5	64113.1	154927	74975.3
C23 H26 O12	11924.7	1.73275e+06	1.78065e+06	1.83654e+06	1.52679e+06	1.56173e+06	1.72734e+06	1.92231e+06	1.89707e+06	1.68445e+06	1.30438e+06	1.38045e+06	1.22427e+06	1.681e+06	1.65199e+06	2.103e+06	25946.6	26328.2	26780	25630.8	24082.7	25027.7	26824.5	27851.3	27909.4	29327.5	27801	30058.6	34326.9	28571.6	31814.7	12853.7	12733.7	12841.2	16127.8	14523.8	14897.5	15794.5	19061.2	16811.8	15870.4	15605.4	15843.6	22661.5	21064.4	19885.1	487187	434968	464358
C23 H26 O11	13874.5	1.11195e+06	1.10479e+06	1.0888e+06	966918	1.06569e+06	1.07409e+06	861722	1.01217e+06	947839	1.15075e+06	1.13929e+06	1.04603e+06	1.01023e+06	1.0396e+06	1.16541e+06	28357	29389.8	28426.6	32609	29371.2	29411	28425	30052.7	29456.7	31053.5	29140.1	30114.6	29527	37400.5	29418.6	120489	133818	121581	210903	217856	221827	184236	197467	217592	191817	173349	203228	176066	151678	193304	398978	315155	313231
C23 H26 O11	23148.4	932821	845379	894104	840614	819472	859166	702394	757320	820541	895789	905511	910492	786774	862931	992969	30294.3	33231.4	31186.2	31398.1	32609	30479.1	36738.1	34627.1	32531.5	34261.2	33637.7	36118.2	37373.1	26534.2	35901.7	26641.3	23917.6	23999.6	25068.4	25990.8	25583.8	24986.6	27226.4	27213.8	27962.6	27041.4	27242.1	28965.2	29560.3	29919.1	270747	263341	256747
C23 H26 N2 O5	10309.7	9417.82	9480.52	9197.07	9562.81	9661.41	9057.46	8941.18	8820.12	9038.34	10416.3	9584.94	10741.8	10356.6	10873.3	10276.3	9600.15	9596.25	9243.76	9484.43	9527.5	9329.2	9159.56	9132.93	8838.61	9128.6	8973.19	8804.4	8799.9	9639.09	8831.69	781590	806150	563252	985183	1.39896e+06	1.17761e+06	905975	713321	697561	1.2235e+06	743597	969993	1.06634e+06	1.14665e+06	1.23367e+06	55081	61048	52335
C23 H26 N2 O5	12024.6	7842.49	7986.28	7778.99	7579.31	7270.4	7095.19	6876.59	7086.69	6941.59	7354.19	6894.32	7150.76	7006.75	6619.1	6244.49	9834.51	9929.23	9041.01	9396.92	9278.2	9028.34	8810.74	8804.76	8771.99	8221.41	7979.45	8163.87	7846.89	7981.03	7944.45	124891	116714	124977	132378	132140	139461	175676	190922	171871	135193	146881	158176	97300.9	98294.2	101911	31935.6	31811.2	32988.4
C23 H26 N2 O5	7794	35572.5	34672.6	35597.7	34154.5	33852.3	32767.1	31628	35802.8	33149.9	29955.9	34398.7	31696.7	31704.7	29906.7	30681.7	15806.5	15337.8	16331.8	18784.5	16770.9	16066.8	16505.9	17428.5	16530.4	16544.8	17150.4	16270.7	16967	21535	16673.7	64317	140951	92012.5	152208	161340	173922	105286	121321	105787	149414	124750	128491	262431	277741	294987	43447.7	31300.2	48171.3
C23 H26 N2 O4	6236.86	45746.9	51824.8	45213.4	44353.7	39586.7	34866	40289.9	41051	38295.5	37774.1	42802.6	37103.7	26014.8	26843.3	29666.5	137458	144680	142683	299679	328475	304828	309719	306780	310701	170600	175580	177374	193381	191813	183771	1.03003e+06	1.09101e+06	1.00542e+06	47291	1.25155e+06	1.33949e+06	1.76401e+06	1.72386e+06	103397	1.49729e+06	1.4041e+06	1.42367e+06	106428	155961	2.08376e+06	583364	601893	588380
C23 H26 N2 O4	18357.9	22515.9	21430.7	21173.5	43943.7	41404	41344.7	18305.9	19274.9	18924.7	29712.6	29846.5	29556.3	33738.1	32457.8	32623	51790.1	45545.9	50303.4	56384	59335	63108.2	34240.3	34731	35325.9	42840.8	42184	42450.1	25180.8	24991.7	24600.4	2.30388e+06	2.47678e+06	2.32276e+06	4.13775e+06	4.07223e+06	4.2431e+06	2.44627e+06	2.5305e+06	2.53796e+06	3.99432e+06	3.93148e+06	3.84376e+06	3.60088e+06	3.4242e+06	3.69471e+06	1.12678e+06	1.16172e+06	1.13156e+06
C23 H26 N2 O4	6034.9	45746.9	51824.8	45213.4	44353.7	39586.7	34866	40289.9	41051	38295.5	37774.1	42802.6	37103.7	26014.8	26843.3	29666.5	137458	144680	142683	299679	328475	304828	309719	306780	310701	170600	175580	177374	193381	191813	183771	1.03003e+06	1.09101e+06	1.00542e+06	1.23726e+06	1.25155e+06	1.33949e+06	1.76401e+06	1.72386e+06	1.75226e+06	1.49729e+06	1.4041e+06	1.42367e+06	1.92885e+06	1.87574e+06	2.08376e+06	583364	601893	588380
C23 H26 N2 O4	6967.25	183142	177378	169973	164710	136783	142437	162201	148409	719581	114768	167153	140960	158844	139316	156056	7049.41	7125.72	7949.37	13905	10030.3	11389.8	7811.02	7467.28	7334.04	6897.4	11152.2	6790.69	6697.45	6880.71	7084.78	53022.8	39973.3	69308.5	68626.3	60016.8	80305.6	56828.1	59311.5	68588.9	107725	105938	85427.8	91272.2	105331	74788.1	83681.1	72412.5	76402.8
C23 H26 N2 O4	8629.48	40797.2	76801.4	64403.6	92793.8	98465.5	99743.2	86267	63790.3	66492.1	138160	132306	114234	122803	139077	117332	86084.5	67700.8	92300.2	232138	174868	285049	161595	150879	122756	298362	280590	279325	163778	154972	158232	20932.2	10122.7	17499	34046.1	21578	10779.6	35296.5	11818.7	12152.3	12188.8	30989.4	17861.8	12380	17355.3	13770	177473	163941	173670
C23 H24 O11	8674.34	1.71491e+06	1.76774e+06	1.82468e+06	1.50975e+06	1.55039e+06	1.69862e+06	1.90241e+06	1.88532e+06	1.66483e+06	1.29397e+06	1.36349e+06	1.214e+06	1.65669e+06	1.62904e+06	2.06524e+06	18992.9	18780.3	19451.3	18698.2	17409.5	18188.2	19131.4	19863.1	19903.9	20932.4	20003.6	21434	24476.8	20745.4	22862.5	9232.82	9981.23	9245.84	12247.9	10753.8	10902.4	11790.5	14721.3	12735.7	11751.8	11177.1	11559.1	17896.8	16420.5	15298.6	479645	423562	456341
C23 H24 O10	11442.2	170139	163539	163531	171076	168926	170126	143233	142077	156748	172632	177014	165085	167280	152924	190968	13200	14594.7	13595.1	13230.6	13844.5	13079	18942.8	14199.1	13151.1	14154.3	13712.8	13756	14596	11490.5	14287.7	10456.2	8657.29	8728.34	8722.04	9361.7	8648.28	8588.58	9207.18	9224.34	9172.59	9273.88	8977.59	9201.09	9614.35	9673.77	46300	51655.8	54233.4
C23 H24 O10	8433.45	541921	489297	466371	445147	475675	481945	350376	462046	420060	540101	494082	424321	414908	435777	508133	16758.9	17309.5	16684.8	19074.3	17122.1	17087.1	16458.6	17408.2	16941.7	17741.4	16593.2	17091.5	16703	21087.7	16533.3	11194.2	15962.3	10874.9	14924.2	16249.8	15492.3	14968	16560	17246.4	15322.3	14004.8	14382.5	24587.7	25396	24309.5	195615	134479	132869
C23 H24 N2 O6	4798.66	5461.06	5569.13	5593.31	5617.46	5794.97	5340.24	5131.17	5581.85	5523.33	6186.17	6070.67	6377.01	6212.89	6146.89	6164.36	4896.41	4862.26	4783.23	4741.04	4913.32	4833.31	5039.82	5084.06	4982.99	5167.67	4880.65	5089.96	4926.26	5101.34	5108.9	59471.3	74837.5	51808	143200	192479	213756	80777.2	45497.2	63808.5	124884	90405.5	158117	82471.9	75198.8	78294.9	14129.8	20303.9	19936.4
C23 H24 N2 O5	6671.26	6953.92	7015.02	6700.53	6886.17	6965.83	6596.88	6183.63	6303.41	6646.72	6967.53	6673.84	7039.66	7208.31	7312.05	6897.25	6526.94	6240.11	6320.63	6316.58	6380.87	6234.25	6382.27	6255.26	6084.86	6114.08	6277.59	6196.84	6190.83	6042.21	6134.21	420241	413021	419225	849488	1.27006e+06	980745	562678	577661	583110	703472	721526	908048	960085	955069	908679	234596	235447	240733
C23 H24 N2 O5	20089	24110.1	24111.4	22630.7	43706.3	44130	44025.6	19474.7	20486.3	20095.1	31520.6	31632.6	28807.9	35655.5	34269.8	34411.6	56271.3	49442.4	54557.8	61096.2	64237.3	68260.4	37002.1	37498.3	36890.7	46070	45379.2	45623.6	27038.4	26810.6	26366.5	7.06267e+06	6.76527e+06	6.80081e+06	1.81011e+07	1.85024e+07	1.80316e+07	9.8427e+06	9.74485e+06	9.82866e+06	1.50806e+07	1.50408e+07	1.50621e+07	1.41125e+07	1.37939e+07	1.35182e+07	4.28125e+06	4.30026e+06	4.16827e+06
C23 H24 N2 O4	6653	25049.6	25536	21907.8	22319.5	23390.3	20927.2	23733.7	21075.1	24231.6	20005.4	19616.8	19107.5	20830.2	18697.2	19322.8	26200.9	27929.4	29999.4	37311.3	35376.8	37466.3	36045	32867.4	35063	31533.9	35020.6	30771.9	29249.9	30939.5	31095.9	1.24235e+06	1.20311e+06	1.22046e+06	3.04695e+06	3.08184e+06	3.07899e+06	1.75282e+06	1.8506e+06	1.67562e+06	3.19252e+06	3.26301e+06	3.21709e+06	2.27761e+06	2.19108e+06	2.36557e+06	763496	745560	772962
C23 H22 N2 O5	18448.9	18051.2	14885.3	19089.7	31999.7	32426	30729.5	15440.1	12793.4	14904.7	23589.3	22154.2	24898.4	27220.5	24576.4	26129.2	39237.1	38761.9	42822.9	53826.1	47342.2	54220.1	28794.4	26227	33800.5	35744.2	34119	33874.7	19848.9	18449	17634.3	88130.6	101297	88051.7	237256	290842	213472	130770	146148	145360	190515	198921	197144	271606	239909	262545	59431.6	54816.8	57028.9
C23 H20 N4 O8	11970.7	737264	765732	760267	824235	795081	787462	630894	632850	652175	713159	754285	786573	981635	965809	959245	11539.8	11210.3	11133.6	11105.9	10848.8	10920.6	10884.3	10916.8	10531.6	10591.2	10874.6	10714.7	10684.4	10408.5	10398.7	11381.2	11463.4	11532	11844.6	12856.8	12837	11752.8	12951.2	12783.9	13081.9	12750.2	12920.1	14070	13848.2	14095.3	259306	272726	253670
C23 H17 N O8	6981.94	58601.8	45823.8	49877.1	42254.7	35793	28314.6	46135	62929.9	52838.6	37045.5	54440	43059.9	53549.9	67020.4	92937	6239	6067.74	6169.5	6106.41	6080.16	5758.4	5864.02	5815.73	5855.69	5877.09	5524.47	5500.89	5503.95	5618.37	5346.77	5028.86	5244.71	5097.76	5540	5464.03	5124.09	5592.66	5992.83	5699.68	5460.12	5392.35	5470.6	6266.56	6151.4	5968.89	8404.78	10612.3	11676.3
C22 H50 N4 O14	32374.5	515955	390480	370561	372934	374424	386974	427343	430947	444865	368099	359861	345930	396844	445392	410796	2.22979e+06	1.97143e+06	2.0023e+06	2.04194e+06	1.96951e+06	1.96831e+06	2.85909e+06	2.75725e+06	2.63075e+06	2.28831e+06	2.43703e+06	2.50282e+06	3.03807e+06	3.01577e+06	2.97672e+06	33431.5	35532	38503.5	38466.5	36963.2	39255.5	40524.7	43309.4	45987.7	48301.6	45103.2	46092.5	47503.4	47733.9	44488.2	894352	883034	872762
C22 H47 N	644752	329317	269351	297147	524391	523671	536658	261837	267883	236378	249081	254013	240112	292923	320059	274959	252152	220169	246995	240360	232790	221691	254931	240866	253167	233548	216309	228415	212299	230315	215572	4.67513e+06	4.83436e+06	4.72404e+06	704470	725757	709606	8.16565e+06	8.81941e+06	8.60578e+06	369374	311820	307113	519543	489886	500346	1.03187e+06	961303	934563
C22 H47 N	551300	269233	253943	266692	424851	470064	444026	218032	214204	200339	225767	219329	197716	250916	271333	243252	227946	194879	218755	215965	198813	180697	229358	260728	214975	204010	192306	217799	172059	177999	209796	3.69811e+06	3.82221e+06	3.69179e+06	582243	552796	567957	6.41029e+06	6.93808e+06	6.81201e+06	300983	272862	260327	425264	397945	410376	837336	790220	756981
C22 H45 N O3	41929.2	16078.3	17174.4	29602.7	52387	42329.6	68681.8	30115.1	21271.5	12932.3	14022.1	51563.7	32094.1	23421.4	12635.7	40941.4	19599.3	13466.4	25075.8	26449.5	16285.3	28823.7	32840.6	33852.8	43170.1	18175.3	18861.7	16435.1	34894.9	14344.1	16453	210645	225302	224224	41139.6	33220.2	27195.5	24414.5	14981.7	51103.3	49060.3	48287.4	52966.3	61722.9	60744.1	25511.2	756501	835231	728657
C22 H45 N O	5989.48	5336.92	5735.64	5568.38	5503.68	5401.86	5068.87	6196.64	6234.11	6235.55	6111.02	5841.58	6071.74	5407	6122.69	5602.06	5247.01	5105.26	4963.25	5562.45	5773.45	7424.82	5156.79	5226.94	5188.69	5280.39	5096.25	6877.5	5040.49	5438.47	5395.63	8603.5	5569.45	8914.09	5201.02	5475.15	5758.77	222041	231617	220093	6570.52	6312.79	6394.95	7020.73	7317.58	7232.22	18756.4	23990.1	19317.6
C22 H45 N O	8004.98	5937.51	6223.44	5917.74	7264.51	5800.02	5552.3	5576.54	7562.31	5846.89	5808.03	6871.49	5599.69	5907.19	5666.79	5524.79	6721.94	6629.01	10381.6	6801.4	6498.51	6312.4	7944.43	6101.93	6097.61	5923.09	5873.33	6774.53	5896.01	8592.82	6075.81	6432.39	8190.36	13243.1	5379.31	5323.5	5576.73	119536	125669	112278	9158.09	5945.1	6384.67	6220.49	6679.05	7180.64	15599.7	12814.7	20207.6
C22 H42 N2 O17	27066.8	10276.4	10031	10152	10203.5	10252.4	10155.3	11507.1	11620.1	10679.7	11711.5	10830.2	11059.7	9924.99	9773.91	9093.72	154249	168313	136846	113162	100623	98562.7	137460	114948	114967	124758	132624	128110	93665.8	114210	115100	7735.48	7937.58	8113.02	7927.37	7971.18	7684.32	8133.74	9614.41	10941.6	9255.68	9153.28	9870.12	9243.99	9776.49	8858.44	20855.7	18808.4	17441.2
C22 H41 N O13	8911.52	24850.1	25946.8	28008.5	26126.5	27525.4	25883.1	31209.1	20562	25780.8	26836.3	20929.8	18244	21802.4	20518.2	20015.3	118651	108127	103486	133967	132976	130885	94053.8	71928.9	98790.6	106101	75543.4	82898.9	88005.8	83581.7	70723.4	12492.7	9831.52	6095.67	12177.3	16231.3	19390.6	22106.2	22825.7	21938.8	18445	15954	15420	37325.1	42028.9	31815.6	39484.7	37283	43428.6
C22 H33 N O14	8561.71	122172	124654	142792	103874	98973.9	103257	105366	99247.3	76907.3	108459	155731	102039	76138	79847	104687	8347.82	8393.96	8409.3	8291.13	8477.24	8210.2	8334.28	7757.46	8044.52	7779.56	8088.37	8423.18	8450.2	8633.08	7920.34	8692.1	8865.18	8689.9	9077.71	8965.97	8760.82	8583.9	8948.25	9956.44	10050.2	9516.28	9629.04	9887.25	10125.8	9906.96	27211.5	32343.9	28851.2
C22 H32 O7	5191.84	295849	271358	298852	274084	265535	312734	112277	141039	135651	329196	341030	329626	482157	443651	458187	14432.8	16515	14623.9	16720.8	15710	17811.1	18013.4	15491.9	16740.4	14530.5	15661	14824.5	16042.7	16070.7	16583.7	9626.88	9861.66	9634.45	10307.5	10196.6	9800.22	12770	13885.8	13354.2	11669.5	11556.1	12087.8	16654.1	16683.2	17116.1	113084	126363	89407.2
C22 H30 O24	6209.34	56958.2	56268.2	46791.2	46481.4	52056.4	36970.4	38488.5	47820.1	42181.9	40246	38667.2	35271.1	30630.1	46454.6	39535.3	6181.5	6139.67	6002.98	6385.86	6255.76	6206.69	6271.79	6077.55	6086.57	6067.55	6203.08	6173.22	6247.01	7133.02	6298.64	7040.86	6986.34	6961.84	7692.42	7544.45	7548.42	7451.33	7958.36	8190.41	8179.45	8106.92	8051.86	8599.48	9104.01	8916.55	10344.4	7544.13	15784.1
C22 H29 N O12	7375.65	4.97119e+06	5.16973e+06	5.20391e+06	4.7048e+06	4.94286e+06	5.10801e+06	4.63655e+06	4.84881e+06	4.61735e+06	5.30757e+06	5.55751e+06	5.46166e+06	5.0863e+06	5.15857e+06	5.26474e+06	7939.42	8251	7961.48	8332.82	8457.56	8171.02	8007.56	8241.21	8305	7750.56	8185.07	7960.49	7855.82	6853.55	7847.27	6874.15	7230.13	7035.41	7190.89	7390.65	7170.55	7591.78	8032.02	8075.09	8044.98	7964.73	7935.31	8280.93	8162.66	8177.1	1.86045e+06	1.70175e+06	1.77511e+06
C22 H29 N O11	8460.34	383545	397438	414885	406213	374830	400309	412359	405388	400572	441794	485796	456280	432501	449701	466343	11985.4	12019.9	12037.1	12539.2	12942.9	11654.3	12400.1	13264.5	12826.5	12136.3	12909.5	14397.5	14406.9	9548.61	13319.6	8747.51	8814.84	8509.3	9531.6	9509.52	9308.26	9112.55	9557.98	9955.69	9753.19	9788.52	10209.2	11194.2	11156.8	10803.4	150412	150802	152075
C22 H29 N O11	8119.76	117095	124412	107639	152739	107778	103588	131386	138621	124280	83054.7	121253	133455	132014	113141	135542	15513.4	14920.7	15748	17954.6	15890.5	15091.3	15369.7	16088.9	15129	14885.1	15299.1	15719.5	15324.6	19300.4	14380	9822.75	10432.2	9504.17	13017.1	14145.4	13459.6	12953.9	14304.4	14869.1	13185.6	12029.3	12331	21041.7	21694.1	20728.6	22802.5	34552.6	19529.1
C22 H28 N4	107311	95718.1	106909	124226	100517	57223.4	70350.5	94281.3	72465.2	66720.8	103627	76632.9	72840.6	36923.7	66405.6	75615.9	76215.7	79059.6	77642.8	73997.4	56606.3	104356	59043.3	537736	74266.5	81336.8	61995.4	68420.6	75385.6	76462	80319.7	77257.8	353062	79375.5	89667.6	77017.9	61703.4	88248.5	119664	102241	108709	107978	104755	108020	88062.9	91225.3	101227	74793.1	52235.9
C22 H28 N2 O5	10923.6	201615	35979.9	35032.7	30853.8	31834.7	29432.7	136073	152863	29915.6	213982	203311	26728.2	27031.3	26953.9	240312	22299.4	21862.8	22453	21402.8	19762	20474.8	21359.3	21994.6	21860.3	22620.6	21443.7	22794.1	25823.9	21714.7	23743.6	114486	117861	90087.4	149171	185677	168404	165061	183233	168233	138256	106497	117274	271584	236307	232600	34887.4	48873.5	29905
C22 H28 N2 O5	9959.22	11593.6	11983.6	18346	13393.6	17416.5	12097.2	14546.5	25131.4	11876.6	11891.4	13372.6	11585.8	12434.6	12643.3	15530.3	14123.3	13243	17045.3	15788.2	16485.8	16263.1	13824	16476.5	13865.1	20165.5	19896	11736.7	11701.6	12203	15366.9	154004	177336	192381	318003	271632	250482	238344	228569	245622	254467	273502	266033	343448	411306	325090	70809.4	116149	80323.8
C22 H28 N2 O5	13489.5	180909	188876	201374	193799	170471	161884	126761	143056	147343	200749	191633	214739	228090	217948	231227	12779.5	12605.7	12821.5	13793.3	12557.3	11772.8	12076.1	12002	12137	12286.4	11847.3	11705.7	11827.4	11944.5	11414.1	42687.5	55422.3	34733.6	58226	96008.6	78766.1	80981.8	80992.8	80995.1	54687.8	52945.9	62696.5	77962.8	116416	126607	81701.2	87230.5	92469.7
C22 H28 N2 O4	10862.4	25140.7	15292	12929.3	14449.9	35339.8	17222.5	27556.4	20230.2	27009.1	25908.5	16626	23715.8	27709.4	24590.7	27256.9	48802.9	32762.6	20145.7	315886	302286	319488	343576	324922	326853	34316.4	50610.4	47787.6	41693.1	17906.5	47533.3	76637.7	107973	73787.6	60793.1	59080.2	64267.5	80602.8	111722	41326.7	145501	75300.7	115534	300323	257196	269776	88219.1	97084.5	87212.3
C22 H28 N2 O4	11838.1	626622	612396	564244	698330	708655	701049	611885	635457	577395	619875	627629	656036	511639	488845	510563	335635	337783	319100	793140	757534	930873	689585	619069	628250	408648	411816	448115	470278	461534	489959	32978.8	53136.7	62139.7	100334	87196	69298.3	112110	32706.1	94026	98132.1	82033.9	72630.8	141113	106359	50781.1	353098	377990	343684
C22 H28 N2 O4	7778.74	140887	93079.3	101465	165951	136331	125728	98160.2	151979	135974	102648	136976	199534	132729	142514	143404	26191.1	23127.1	22367.9	46343.9	77049.8	48068.7	38861	55138.2	51475.2	45106.2	41085.6	36678.9	29935.4	39291.5	39981	945522	1.201e+06	918396	1.20054e+06	1.73209e+06	1.43337e+06	3.00144e+06	2.09428e+06	2.38606e+06	1.64976e+06	2.74489e+06	1.99044e+06	2.01894e+06	2.22292e+06	2.40618e+06	826070	870709	887968
C22 H28 N2 O4	16824.8	71730.7	48842	60157.9	40326.5	48383.4	37945.2	67927.5	46392.3	54137	54653.7	60969.9	47126.9	47268.1	57898.6	48449.3	47482.1	41759.2	50839.2	51701.1	54409.5	59431.1	31400.9	23017.3	56468.3	39295.5	38695	64978.2	23100.2	21565.6	49914.1	726216	896104	823864	866369	926275	893492	1.73068e+06	1.7036e+06	1.61663e+06	1.31077e+06	1.37513e+06	1.42754e+06	1.42982e+06	1.19024e+06	1.73111e+06	541880	455081	623944
C22 H28 N2 O3	5171.34	811848	828274	646755	1.46098e+06	1.40928e+06	1.33072e+06	1.09131e+06	871516	891876	825707	844986	815460	779499	841228	755430	58345.7	70344.1	77239.2	1.16213e+06	1.13474e+06	1.14348e+06	988796	974230	976641	66940.5	66905.4	63175.6	40895.9	34796	41990.3	7282.31	5655.09	12555.9	10508.7	235516	14482.5	27088.1	20040.1	335767	6289.9	6454.08	22914.1	26439.9	34977.2	66731.2	660284	542205	561613
C22 H28 N2 O3	7382.16	24968.8	24333.5	24221.5	24102.4	24321.5	23239.6	23583.4	22198.4	23967.3	23715.8	23860.4	22682.1	21467.1	22258	21341.8	33337.4	32768.7	34237.8	45718.8	45026.1	46783.9	39454.5	39936.5	37926.9	37099.2	39100.8	40143.6	42155.8	40573.4	39297.7	2.45122e+06	2.3619e+06	2.49897e+06	3.48876e+06	3.26954e+06	3.49732e+06	4.23198e+06	4.48043e+06	3.92537e+06	5.02188e+06	5.02039e+06	5.0468e+06	8.90795e+06	8.68435e+06	8.48578e+06	1.53394e+06	1.54542e+06	1.56984e+06
C22 H28 N2 O2	91531.6	67423.3	77279	71779.1	58302.6	80168	97815.3	74631.2	54112.6	68014.9	66219.8	72034.2	62854.5	75233.4	82541.3	65666.8	60913.6	59015.7	71545.6	56121.7	50644.1	91414.9	54650.1	550550	87455.3	48599.5	55252.3	76106	77753.3	32695.2	60952.7	142925	779451	193530	190496	167123	176295	119529	139470	180608	281541	238409	201669	280634	223832	265706	130721	104387	100885
C22 H27 N3 O3	5876.31	6296.1	6468.79	10769.2	6620.12	6602.87	10039.3	7860.69	8806.03	9578.91	10974.7	8657.43	15608.9	9192.7	9193.5	8172.94	4771.66	4801.23	4684.98	5290.73	5047.16	4928.88	4879.3	4783.67	5119.43	5226.96	4784.41	5728.85	4914.08	5577.91	5468.94	47132.6	34707.1	43761	26443.7	20473.4	30723.8	104853	112934	96803.7	40726.4	53021.9	49579.6	80935.2	67928.3	89407	25700.3	28687.1	22256.6
C22 H27 N O12	6190.08	694625	721007	715057	786023	755876	739390	595667	606434	613941	675402	701242	749339	922657	928916	895964	5961.77	5790.9	5750.65	5735.67	5602.27	5638.68	5619.3	5635.43	5286.14	5475.78	5611.13	5528.03	5511.78	5368.84	5439.85	5906.75	5992.37	5934.66	6119.7	6696.91	6604.09	6048.23	6768.69	6573.95	7036.91	6933.95	6753.12	7340	7175.48	7243.69	252757	257203	246116
C22 H27 N O11	6771.31	362383	432222	272693	389825	377619	405696	361635	481516	406085	361610	399510	433158	364570	351345	142657	14962.7	14429.4	14598.2	16119.6	14570.5	15660.6	15206.1	15126.1	15202	16829.5	16053.9	17325.9	18430.6	19316.6	18575.7	11646.8	12480.9	11472.8	15854.4	16611.6	16484.2	16349	18214.2	19101.7	17031.7	15728.8	16266	28003.1	29126.3	28075.6	137893	136276	149260
C22 H27 N O11	7287.02	1.73774e+06	1.72757e+06	1.69554e+06	1.71248e+06	1.67683e+06	1.57948e+06	1.2844e+06	1.42434e+06	1.32446e+06	1.38891e+06	1.38374e+06	1.47902e+06	1.53603e+06	1.47976e+06	1.61024e+06	29167.8	26823.3	22284.1	38480.3	40566.7	37329.3	26874.5	29419.6	33070.9	30055.5	25494.9	29241.5	26887.6	28572.2	33558.1	9651.7	10302.5	9906.63	13235.3	12357	13261.6	12402.8	12381.2	12913.6	11358.3	12192.1	12513.7	20132.1	19067.9	19034	519994	492935	526145
C22 H27 N O11	22106.6	2.24242e+06	2.34028e+06	2.33334e+06	2.06241e+06	2.22548e+06	2.34587e+06	2.06638e+06	2.21025e+06	2.09844e+06	2.39324e+06	2.51957e+06	2.56115e+06	2.3321e+06	2.34871e+06	2.43814e+06	31146.2	32324.8	30181.7	33774.6	33688.1	31854.4	33624.3	35091.9	33422.1	34893.6	34271.2	35172.3	36874.1	26237.4	36561.4	22107.3	21536	22167	24065.4	24124.2	24841	22847.5	25084.6	25214.9	25428.3	25175.6	24451.7	26919.8	26734	27446.6	819737	831592	782052
C22 H27 N O10	17356.3	359146	332022	375144	328158	366569	302600	357529	416299	388804	285398	314515	300507	316628	49498.2	267688	49232.3	43326.5	47885.6	53711.4	56562	60201.2	32686.1	33178	33770.3	41012.8	40413.1	40697.3	24158.5	23994.5	23636	25886.3	26865.8	26399.1	46342.3	43425.7	46520.7	26209.4	26406.5	25481	44023	42055	40256.2	37569	35781.3	35916.3	108284	117477	81290.4
C22 H26 O12	29962	9.58796e+06	1.00379e+07	1.00253e+07	9.12661e+06	9.57184e+06	9.68229e+06	8.7766e+06	9.1787e+06	8.77619e+06	1.00213e+07	1.04823e+07	1.03593e+07	9.76786e+06	9.92766e+06	1.00118e+07	32160	30640	30665.5	31940.9	34148.4	33030.3	32356.2	32754	33530.1	31265.5	32689.3	32085.3	31590	27772.9	31588.6	27452.8	28376.2	28071.2	28678.4	29461.5	28540.5	30221.3	31958.8	32154.9	31980.4	31646.5	31378.4	32871.6	32386.7	32428.4	3.53571e+06	3.1551e+06	3.37216e+06
C22 H26 O11	27192.1	7.13845e+06	7.64526e+06	7.95235e+06	7.168e+06	7.21733e+06	7.16104e+06	7.05891e+06	7.35747e+06	7.3569e+06	8.10287e+06	8.15924e+06	7.82976e+06	7.24555e+06	7.43007e+06	8.15089e+06	36717.1	38527	37380	36465.4	39633	36864.5	40840.9	41232.8	38697.7	39220.9	40384.1	40340.1	40825.4	30813	40464	25360.2	25752.7	25964.2	28327.1	28564.3	28167.7	27135.6	28682.3	28961.8	29104.1	28757.1	28063.5	32470.7	32916.6	31721	2.7901e+06	2.62396e+06	2.6656e+06
C22 H26 O10	19208.8	2.14982e+06	2.20627e+06	2.35074e+06	2.18426e+06	2.07927e+06	2.23066e+06	2.18958e+06	2.18687e+06	2.11673e+06	1.82258e+06	1.75791e+06	1.8759e+06	2.15932e+06	2.12059e+06	2.10546e+06	26185.2	25232	25448.6	28350.4	29143.1	27820.6	26448	30354.1	26339.1	26838.1	25740.6	26342.6	24475.5	19259.6	25701.1	21693.2	21654.8	21960.1	25662.4	25288.2	23715.4	26391.4	30743.7	28850.9	24516.3	24913.6	26737.2	38136.6	36315.3	36996.4	743755	691917	698114
C22 H26 N2 O5	11298.9	87569.4	118270	107489	53936.7	18269.3	104633	66041	28959	89279.5	15562	127170	44845.9	16544.9	30993	15619	21926.6	108356	106901	171556	245565	25628	163543	17768.3	166515	131733	136632	166284	167629	146098	164952	835673	883124	881743	1.44206e+06	1.38892e+06	1.84517e+06	1.3237e+06	1.17602e+06	1.07168e+06	1.35221e+06	1.04446e+06	1.11504e+06	4.26389e+06	4.18483e+06	3.75904e+06	517028	553609	528462
C22 H26 N2 O4	9193.91	67996	64507	73010.3	52560.3	66564.8	48262.1	43169.4	40508.3	47902.2	36683.4	30674.3	33956.7	35040.9	41020	46520.3	49785.9	62636.6	51133.6	64204.3	150842	99134.3	73205.3	70447.2	64592.6	82854.7	58375	73286	50846.3	56366	57352.4	79833.1	95715.1	39092.4	132463	113061	112340	90499.9	96902.6	60759.3	110075	28137.6	102544	137989	160545	174774	28030.9	91129.3	76957.1
C22 H26 N2 O4	8275.62	14760.2	16680.8	25086.1	12514.4	14397.6	15289.8	11925	12500.7	12221.6	18633.8	21167	16936.6	23111.6	28156	15809.6	73006.9	71326.6	82349.2	76876.4	93153.1	78674.5	216309	343576	125175	114266	123863	80282.4	147469	102724	102640	5.40496e+06	5.96597e+06	5.14153e+06	1.05471e+07	1.07218e+07	1.06922e+07	6.47822e+06	7.01211e+06	7.38558e+06	7.96038e+06	7.90016e+06	7.57737e+06	1.44334e+07	1.46393e+07	1.46201e+07	3.51492e+06	3.39416e+06	3.56041e+06
C22 H26 N2 O4	18134.8	219266	214718	215019	200554	171923	166703	153295	179014	185146	209921	227182	268414	214201	239520	236341	194100	169275	183873	355647	438182	439986	383756	303019	348962	251720	252546	250914	347140	354434	334558	1.6892e+06	1.63338e+06	1.67917e+06	3.24281e+06	3.38177e+06	3.33825e+06	1.55136e+06	2.51161e+06	2.18328e+06	2.69749e+06	3.46023e+06	3.30737e+06	2.40859e+06	2.29953e+06	2.51121e+06	1.26665e+06	1.34705e+06	1.31208e+06
C22 H26 N2 O4	8483.11	187673	239739	215532	240687	229069	213849	193215	208675	205854	219011	158537	259706	286207	227251	186561	189276	191581	191559	407136	492765	422957	516107	494880	449320	268830	219974	233555	271724	258867	283255	1.12083e+06	941354	1.03652e+06	2.20139e+06	1.93822e+06	1.67191e+06	1.57765e+06	1.53706e+06	1.58939e+06	1.4212e+06	1.54014e+06	1.58918e+06	2.01677e+06	1.68691e+06	1.87476e+06	761631	896505	783473
C22 H26 N2 O3	14023.7	86655.7	95047.6	87666.4	75505.7	64917.6	74232	78468.5	81683.6	66490.8	64434.6	63880.6	61408.2	51940	44461.8	50327.2	26159.2	11810.1	16554.4	19247.3	31209.5	34956.5	12787.9	28785.7	25274.7	15898.1	30283.1	23309.6	15735.3	15734.1	16924	6484.1	6178.78	13359.9	14637.6	15698.1	14717.9	25535.2	23640.6	27157.5	12495.2	12685.6	12969.4	56234.2	46521.4	62451.4	31601.9	22783.6	32177.2
C22 H26 N2 O3	6237.43	53464.5	91246.6	84775.5	58662.7	92438.1	66257.2	84740.3	75210.5	86446.8	88002	73841.9	64298.4	65296.7	27202.4	36147.2	22044.4	34079.3	25318.9	41107.6	25050.2	34528.7	27187.2	20226.8	25672.4	31735	23988.9	21819	42966.7	49307	44899.1	126016	129710	150277	204976	402798	209752	198030	128989	104733	180715	182760	194738	89135.7	77977.3	85103.3	80245.5	112101	91704.6
C22 H26 N2 O3	5862.77	34211.5	27313	27423.3	14626.5	29464.7	25174.2	17106.7	22953.3	9504.31	18616.8	12600.5	11929.4	14551.8	9328.89	25212	423323	435828	402232	5.84463e+06	5.74846e+06	6.14599e+06	4.8465e+06	4.62403e+06	4.42819e+06	697166	707635	645892	395963	391441	412497	476832	464841	496010	1.20977e+06	1.2117e+06	1.2525e+06	755301	844049	821179	652205	678145	641518	1.09783e+06	1.16125e+06	1.15204e+06	1.1679e+06	1.08874e+06	1.00407e+06
C22 H26 N2 O3	4234.95	5469.49	5166.4	5067.53	9606.69	7478.24	4993.93	6085.63	5119.12	22573.6	15469.8	8718.46	5553.02	8494.05	5907.81	12695.2	12014.7	14131	12528.8	18758.3	13450.4	68200.7	23588.3	46706.3	32258.8	14675.6	16180.7	12214.5	10423.8	11669	19036.1	514796	506411	6.2245e+06	1.34248e+06	1.3573e+06	1.41643e+06	1.24053e+06	982933	965953	775025	1.49818e+06	1.20486e+07	2.10442e+06	1.43945e+06	1.44373e+06	1.35196e+06	1.20386e+06	1.19761e+06
C22 H26 N2 O3	6815.72	52009.3	85091.2	83038.2	62167.6	91485	65800.9	84447.9	75210.5	86746.3	69825.4	74611.9	62366.8	47791.2	38620.3	31177.4	20299.5	9434.59	8956.11	17222.7	18364.6	22222.7	10900.5	14941.6	15750.5	24068.5	26164.7	33842.6	54627.6	70954.2	70847.8	130007	134285	156119	213687	421378	220193	209343	136834	111492	193050	195919	209492	96226.7	99339.7	92520.2	67801	85474.3	71369.8
C22 H24 O7	5769.52	140183	151559	155315	141311	144807	154698	110622	105851	107308	122231	119003	110047	122011	142649	124587	47044	37529.8	37664.8	38265	40955.3	35024	48250.7	45980	47502.6	61497.2	62527.1	62387.2	66592.5	64374.6	62811.4	8192.91	12056.6	9457.68	8791.08	21656.8	11487.6	6429.4	6700.46	6906.07	6813.77	8314.35	7737.99	7006.01	7049.06	7548.31	57719.6	66834.5	58915
C22 H24 O11	8689.79	548331	568084	557297	578252	695903	482710	527444	485426	593848	502883	475157	376655	487683	420276	426714	47356	46316.1	42849.2	62594.8	65407.9	64699.3	56862.2	55651.4	57881.6	53795.2	50273.6	53014	55307	53128.8	58012.3	15792.7	16045.3	16471.7	19268.7	18855.6	19568.2	24202.4	25311.7	24252.5	17262.7	17403.6	17718.1	31905.1	31201.7	30646.7	210946	143528	126316
C22 H24 O11	12562.4	1.25087e+06	1.34919e+06	1.35391e+06	1.14244e+06	1.26845e+06	937114	935198	950490	1.06582e+06	1.12998e+06	1.1581e+06	1.07859e+06	1.65195e+06	1.62263e+06	1.44178e+06	18827.6	18433.4	17202.2	20630	18948	19620.3	18162.8	18797.9	21026.6	18432	18751.7	19407.7	18797.4	30991.2	19119.1	19928.2	19145.4	19470.6	25431	27420.7	27781.1	25830	26969.2	26647.3	29461.3	26312.1	25501.2	38259.5	46857.6	43841.5	368899	346494	349821
C22 H24 O10	29811.8	467907	437547	474766	447808	454295	373606	486408	555398	529071	397579	405579	361312	421475	399402	354433	82286.3	75522.4	77683.2	95053.2	95742.3	94780.1	54235	56478.2	60339.6	73568	69507.8	71334.9	41487.6	37856.4	41507.6	48398.1	50723.4	49957.9	86865.9	81696.1	85926.1	49547.6	50688.2	49030.6	84916.6	78972.2	78035.9	73010	69711.1	70151.9	136980	134801	103007
C22 H24 O10	48129.5	119335	175097	215732	712674	840083	846796	853275	134258	839200	136458	121926	126271	114198	84361.7	126930	25963.2	22163.2	20605.9	22520.6	20916.5	18577.1	17177.8	16453.4	15461.1	14477.6	13284	12688.9	12091.3	8717.51	11314.1	5938	5668.71	5635.39	6458.62	6319.27	5969.28	6192.5	7063.13	6645.53	5639.75	5458.64	5746.98	8067.59	7693.06	7729.06	137651	56254.4	303586
C22 H24 N4 O	3032.3	18365.8	9609.89	7137.87	8335.01	22789.8	26339.8	14176.1	5602	5970.75	37269.4	6732.14	32302.3	76336	30454.5	38940	3361.72	3360	3315.49	3564.26	3581.28	3691.43	3869.68	29946.8	3937.91	3722.47	3826.61	3890.31	4025.32	3975.06	4205.94	178871	99691.2	126413	346686	322459	314275	107565	129941	119796	384109	273723	336447	349096	244310	378104	13129.6	11709.5	9320.07
C22 H24 N2 O5	6639.05	8855.84	8754.29	8529.85	8713.46	9322.24	9112.01	8864.41	9046.03	8897.25	9703.02	9841.41	9962.69	10108.1	10286.2	10449.2	6982.88	6960.53	7069.85	6860.67	7108.25	6872.82	6894.14	6979.69	7081.57	7334.96	7208.01	7176.64	7351.34	7474.51	7228.88	1.04037e+06	1.08438e+06	1.0007e+06	2.21245e+06	2.57191e+06	2.51815e+06	1.61282e+06	2.06171e+06	2.34693e+06	2.42916e+06	2.03965e+06	2.26561e+06	2.32358e+06	2.43233e+06	2.85309e+06	175214	207879	225128
C22 H24 N2 O5	7487.97	11718.1	14846.1	11985.7	11113.5	12776.4	13558	10566.4	11068	10812.6	13344.5	14156.4	11426.3	12122.9	13630.1	13909.8	8232.71	8239.03	8160.66	8295.15	8460.86	8228.01	7823.72	8646.71	7812.46	7937.43	7931.61	8078.66	7803.09	7697.97	8282.44	66051.5	77044.9	72413.6	183744	207760	175338	109859	139380	125217	90280.2	117001	119247	279784	248919	282474	37202.8	36462.9	44412.7
C22 H24 N2 O4	7571.41	8927.63	9505.48	8037.1	8626.29	8727.01	9263.96	7899.12	8156.26	7982.25	8514.83	9023.49	8278.47	8723.06	8319	9154.06	7340.06	7379.36	7585.3	7549.81	7254.21	7373.17	7362.06	7381.54	7438.48	7296.18	7241.21	7382.2	7120.22	8016.67	7562.02	413784	358779	324691	817482	890417	884069	621872	681292	578912	527487	550714	509282	1.14856e+06	1.2452e+06	1.20659e+06	199096	198004	202494
C22 H24 N2 O4	8411.19	77234.5	51083.6	97465.8	39038.8	48257.5	32006	56751.6	82955.5	79428.3	33717.2	34859.4	35154.9	44041.1	11768.6	40471.3	106526	18170.8	96304.3	155489	232813	211929	153744	155385	156043	131795	125268	154143	157413	135272	11334.6	712733	721127	716584	1.32226e+06	1.28601e+06	1.74738e+06	1.22826e+06	1.06851e+06	971776	1.206e+06	909074	973676	3.96058e+06	3.83397e+06	3.50693e+06	462337	479665	486169
C22 H24 N2 O4	5311.5	6255.75	6336.63	6503.64	6756.82	6478.02	8333.96	5514.62	5715.69	5833	7091.01	6908.09	6846.23	7445.43	13933.4	7649.55	5339.2	5093.63	5186.04	5923.8	5284.5	5273.87	5346.12	7764.78	10582.1	5410.68	6984.36	10580.5	5448.37	5609.93	5542.18	756967	568490	728318	1.31678e+06	1.17658e+06	1.57693e+06	775669	795062	758861	1.27908e+06	1.27282e+06	1.07083e+06	1.64295e+06	882336	1.35123e+06	339323	292559	287957
C22 H24 N2 O3	7868.39	46912.5	38089.7	35773.1	33157	32459.7	31772.7	56417.4	33699.4	32085.6	35011.8	51099.7	61995.2	32322.1	47990.6	31682.3	15777.2	15969.9	15814.1	18044.8	16227.7	16737.7	16077.6	16804.2	16718	17676.7	16359	20372	17099.6	21738.7	16558.3	1.52945e+07	1.61153e+07	1.43203e+07	3.3121e+07	3.48447e+07	3.51392e+07	2.02954e+07	2.26324e+07	2.26765e+07	2.54761e+07	2.41094e+07	2.38113e+07	5.1255e+07	5.62027e+07	5.29787e+07	9.9607e+06	9.75139e+06	9.85685e+06
C22 H24 N2 O3	13312	809667	692022	715451	863030	880005	816408	613190	634584	631251	881026	977116	940147	668179	707568	714878	55221.9	383051	342848	953959	933384	1.01727e+06	1.02988e+06	958413	908206	545193	535006	490289	518764	509198	501614	1.33038e+07	1.3554e+07	1.33255e+07	1.54323e+07	1.68207e+07	1.67437e+07	3.11867e+07	3.15431e+07	3.13923e+07	2.02504e+07	2.02952e+07	1.91446e+07	5.00986e+07	5.01892e+07	5.25307e+07	8.94144e+06	9.25186e+06	7.68443e+06
C22 H23 N3 O3	10550.5	7073.58	7014.39	6806.69	6923.72	6956.27	6349.55	9072.69	8360.87	9121.68	7811.28	7604.58	7422.91	6930.62	7411.38	6798.07	6931.25	6840.74	6859.22	7310.9	6751.44	6337.05	6223.2	6400.7	6161.87	6229.52	5675.62	6384.53	5756.51	6054.73	5986.95	138781	141073	151503	151348	153179	165514	152223	160020	133958	155374	176117	165467	96805.1	97621.9	98110.1	56327.1	61462.7	57487.3
C22 H23 N3 O3	9370.36	5986.23	6039.48	5646.49	6072.7	5726.56	5620.59	5611.81	5522.43	5607.55	5775.25	5600.06	5485.54	5146.17	5553.03	5395.64	7501.51	7373.49	7042.6	22589.7	27843.1	21315	21165.3	27512.3	31385.1	6269.19	6168.46	8621.14	6192.22	6033.89	5863.25	74399.8	72095.3	79340.5	89183.8	83589.1	87029.6	73164.8	94467.8	87138.3	86555.5	92946.7	91036.1	99206.2	106527	107486	37183.5	39603.1	47390.4
C22 H22 O12	19000.4	249922	272075	249717	224148	225904	192595	175045	187248	182354	117719	128274	123481	165821	169923	172742	18464.1	18283.8	17822.8	18394.7	18461.3	18261.2	18396.9	17773.3	17824.3	17583.5	17921.9	17781.6	17939.6	19361.8	17785	19023.9	18818.9	18695.5	20594.2	20669	20323.5	19963	20981.7	21527.2	21260.7	21177.2	21416.6	23350.3	23562.7	24341.7	48729.8	53748.7	49190.4
C22 H22 O11	5373.03	511681	432653	495285	440357	511295	457540	380584	371783	458097	529334	481656	511178	457022	487319	521639	6089.88	6245.95	6222.62	7190.5	7039.35	7187.55	7175.75	6917.77	6726.92	6212.28	6296.74	6504.69	6496.02	6376.62	6515.87	8901.35	9612.36	9680.86	11898.7	12152.6	11764.4	9739.82	10694.1	10444.1	12099.6	12464.2	12615.3	16812.2	16343.7	17126.5	133833	133727	147916
C22 H22 O11	6815.92	589589	520869	539747	562001	603299	503520	670974	720369	770937	419543	413379	444789	500787	501813	475163	13052.1	11663.2	11541.2	11801.7	14235.8	13779.9	10793.5	10212.5	10417	10425.3	9681.39	9665.46	9130.17	10021.2	8951.52	14479	14738.5	14358.2	19012.6	18232.6	19306.2	17000.7	18659.2	17567.7	18328.5	18821.5	19706.7	19610	19237.2	20669.8	190330	174718	182652
C22 H22 O11	7594.89	198470	224006	185869	163389	192871	136162	147153	155736	134172	113243	103951	98815.8	135909	115123	93588.1	28260.6	31099.3	28656.8	35195.2	34301.2	36781.4	36730.4	32067.3	23793.4	31630.5	29233.8	28196	32734.1	31597.6	33565.8	6513.21	6733.11	6695.14	8581.94	8309.23	8352.74	6921.25	7674.49	7737.83	7791.31	8212.24	7976.04	8879.21	8167.26	7674.68	31912.1	32255.6	21688.7
C22 H22 O11	7779.23	59387.6	53406.3	58729.4	46345.4	57872.6	69238.7	84017.7	90305.4	67713.6	52486.5	58919.7	64542.3	80977.1	83428.8	92720.8	8045.41	8117.97	8240.82	7992.39	8275.98	7934.58	8017.05	8111.52	8224.73	8508	8355.18	8312.84	8509.62	8646.09	8355.94	10932.8	11209.2	11255.2	12187.3	11797.3	11672.6	12639.5	13995.9	14073.1	13509.3	13684.9	14143.2	16508.2	16513.6	16312.7	12233.9	15379.6	9705.32
C22 H22 O10	14466.8	6.79982e+06	7.50821e+06	7.85797e+06	7.52644e+06	7.38996e+06	7.86031e+06	7.50151e+06	7.34335e+06	7.24511e+06	6.96802e+06	7.41841e+06	7.31751e+06	6.84354e+06	6.70443e+06	7.44331e+06	20885.3	22919.7	21386.5	21679.1	22676.9	20978.8	24173	23847.8	22260	22844.2	24239.9	24292.8	25803.9	17555.4	23825.8	15092.5	15566.3	15279.5	16639.6	16859	16773.6	15972.6	17437.9	17299.3	18062.9	17066.7	17330.2	19720.4	19729	18882.4	2.41415e+06	2.3671e+06	2.48893e+06
C22 H22 O10	7876.62	96084.3	82822.2	85029.3	87827.4	91675.8	74787.5	83887.4	91000.3	94264	65057.4	75518.2	70451.8	29912.7	35838	30669.8	7100.26	7250.87	6819.62	7017.23	7004.71	6890.14	6796.2	6863.48	6909.41	6609.1	6528.64	6694.79	6498.06	6673.27	6706.24	6373.55	6426.48	6503.35	6483.96	6544.96	6540.23	6397.32	7165.45	6965.35	6795.78	6841.83	7105.55	6944.62	6812.91	6803.96	16998.7	14804.4	15198.6
C22 H22 N2 O7	6160.11	9917.72	7347.57	6796.2	7192.72	5096.97	3606.34	5808.08	5394.05	5369.98	4287.04	7215.72	7668.63	5385.86	4750.04	7798.24	4728.12	3527.76	6652.17	4192.8	3710.6	3046.88	3046.25	6927.57	6000.58	7428.31	7176.28	3257.3	6528.97	3300.16	6686.63	24227.7	29393.1	30061.5	59606.2	50250.1	61745.3	30062.6	24560.8	41350.4	44427.9	47798.1	50195	16302.7	17498.1	8299.32	14912.4	16070.2	16396.8
C22 H22 N2 O5	11877.3	8338.02	8090.19	10820.6	8911.77	10133	8117.63	7364.11	7098.88	7083.28	9195.94	7754.01	10386.3	9518.75	8003.96	8423.02	17722.5	12395.9	13601.1	89483.5	95282.1	95552.2	104323	122635	110867	34526.6	26738.3	36879	11590.5	13231.1	11127.1	323446	418572	357476	562458	548378	529948	473583	534572	439473	510963	389212	485901	360110	303831	394783	138467	141632	120053
C22 H22 N2 O4	6993.41	13198.1	9438.84	6633.34	6468.95	7756.46	6279.04	6197.21	7281.54	8540.73	7450.96	6491.98	6491.61	9886.92	9073.25	6264.81	18560	21642.1	13855.2	13193.9	13093.2	21197.2	20113.5	18599.1	8717.99	19383.1	22653.6	16941.2	14321.6	15880.4	18302.1	5.58203e+06	5.70208e+06	5.82496e+06	7.80646e+06	7.92406e+06	7.55004e+06	6.807e+06	7.04215e+06	6.85603e+06	7.37306e+06	7.5387e+06	7.58888e+06	7.78598e+06	7.37042e+06	7.40798e+06	2.31279e+06	2.1836e+06	2.11371e+06
C22 H21 Cl N2 O5	15782.6	115056	133640	152137	125407	131750	130294	128948	130802	124104	144506	171219	168069	120824	125211	148323	24616.2	27588.2	27672.6	20221.1	21274.7	19970.2	23420.2	24385.2	26530.1	23434.7	24425.9	24541.2	25229.4	12351.9	24901.7	21108.2	21478.4	20570.8	27353.7	30745.9	34819.6	20395.7	21704.5	21928.7	22779.9	20507	22285.3	22698.5	23986.6	25041.9	1.93091e+06	2.04573e+06	2.65413e+06
C22 H19 Cl2 N O3	20972.3	173015	197180	224889	186078	195865	194078	193085	195608	185967	216981	257624	253415	182958	190015	225584	35505	37462.3	39805.9	19644.2	25549.4	28862.8	33903.9	35358.6	37385.7	34151.1	35656.7	35887	23954.1	40401.2	36607.9	32175.4	28566	31499.3	45614.2	50726.3	45338	31606.2	33718.1	28776.3	31246.4	34547.9	34978.7	35722.8	32307.7	27135.6	613901	475209	549696
C21 H46 N2 O27	14026.6	515393	311446	313333	287461	256378	394436	267309	313750	271009	317138	303878	453171	341491	438195	455815	14237.5	13627.7	13910.3	13397.7	13858.4	13610.3	13759.3	13813.7	13863.6	13985.9	14310.2	14486.3	13999.6	15101.5	14353.5	16998.4	16500.8	16535.6	16893.4	16984	17220.2	17189.4	18890	19378.8	19281.8	19294.3	20304.5	19868.1	20087.5	19810.8	117222	253979	143591
C21 H45 N O10	13055.7	26587	14394.7	14248.2	20274.3	15982.4	15863.2	10266.9	11231	10179.8	19764.8	12346.9	13314.7	18574.3	18646.9	14433.5	22550.1	20673.8	21939.6	20541.1	23826.2	27006.4	17334.4	15380.5	14124.6	21933	18693.9	20924	11847.4	14652.8	12367.9	18889	19498.8	17571.4	34319.7	35810.2	32151	17625.6	34084.9	29552.1	19066.8	19601.9	20547	26796.9	38050	24789.5	89169.9	81340	80799
C21 H43 N O4	10192.5	6169.63	8828.01	5982.38	21020.9	15260.8	18899.7	10491.2	9456.28	10208.4	11794	13542.5	9832.54	5982.58	10566.9	12160.5	8232.33	6357.56	6587.95	7614.05	6437.19	9144.89	9628.9	6209.83	6183.8	9519.36	5914.01	6656.53	8757.55	9604.08	6273.9	8350.55	19022.2	8269.02	10879.4	7448.49	8170.54	7950.98	10691.9	16432	6910.95	10785.6	9248.54	13249.3	10145.2	11489.3	50583.4	55929.7	41939.5
C21 H39 N O12	6920	33227.2	60822.9	36638.4	13393.4	9840.75	9915.64	23484	26319.5	30492.6	8587.71	11976.8	7116.69	12018.4	6726.66	16657.5	6489.06	6398.01	6210.01	6558.15	6378.19	6282.61	6302.97	6064.12	6029.88	5926.32	6016.04	5945.09	5974.1	6773.89	5940.1	42352.2	32407.2	37383.5	70316.4	65026.2	78999.5	50472.3	65883.7	69612.3	70994.3	67881.3	68360	84416	84893.1	93557.7	25622.1	33588.4	17150.2
C21 H37 N O11	6771.2	155649	163713	149537	145717	154323	122092	113304	119459	119486	129808	120324	127892	143702	132300	134159	66662.7	60005.8	57332.7	54700.7	58140.3	48849.2	63434.9	67365.9	60280	94838	77974.4	87287.6	101950	95526.3	97102.4	6291.79	5537.68	5607.33	10485	8624.85	6129.26	6052.03	9601.9	9022.51	7987.89	6369.25	9560.62	9297.96	9201.1	13317.7	76011.3	87564.5	69077.5
C21 H37 N	1.12928e+06	370090	389217	347094	5.00557e+06	5.1674e+06	5.11849e+06	419963	425370	412469	435948	380515	379002	454437	523019	501277	325146	326484	361900	371637	360359	380768	375227	369065	388537	315083	347233	361104	511622	541818	512170	2.33521e+06	2.40171e+06	2.47303e+06	453201	423031	421551	1.21663e+07	1.27934e+07	1.2482e+07	443279	434090	478239	645857	606666	601896	1.35453e+06	1.34052e+06	1.25193e+06
C21 H36 O15	6468.61	146662	152648	168075	136584	154967	120170	118916	150573	135662	161358	223991	164970	150518	158638	168553	6937.76	6608.22	6612.06	6885.34	7328.43	7116.62	6969.62	6661.46	7218.83	6727.85	6957.82	6900.73	6748.4	5933.06	6788.67	5871.8	5953.42	6000.8	6128.93	6294.57	5978.76	6451.56	6820.6	6852.06	6821.42	6748.3	6657.27	7005.6	6900.31	6907.26	34035.4	31836.5	43044.5
C21 H35 N O10	15092.3	387919	329243	312128	428144	272924	344830	347009	314127	296490	213008	369551	317052	411638	435552	478451	155910	148451	156128	156018	208377	129548	174391	185083	162086	197738	163699	190406	244672	252777	195425	21485.5	21506.8	23162.5	34431.9	30024.5	46529.2	25756.5	16312.4	21275.9	41812.4	32449.6	38198.9	18745.2	38225.7	18979.9	153037	163431	181721
C21 H31 N O13	12479.5	318048	327444	321317	325571	279374	257816	196771	206150	144907	166846	204494	235018	150700	150667	174436	12159.9	11582.1	11697.2	12139.5	11579.5	11496.7	11426.9	11417.4	12044.4	11114.1	11178.9	11522.4	12059.9	11646.9	10985.3	11643.3	11002.2	10478.1	10377.3	10996.5	11445.7	10756.1	11051.6	12289.8	12206.4	11614.5	11819.1	11705.7	12236.5	12244.5	78974.4	63006.7	77024.8
C21 H28 O13	17696.4	356790	366329	364130	348578	290968	282865	208399	225664	154076	180689	230914	261663	37397.7	161026	184604	17454.9	16650.8	16842	17226.5	16873.4	16332.7	16379.6	16271.5	17437.7	16197.7	16316.8	16843.6	17656.1	17077.1	15987.6	17566.6	16624.1	15856	15726.9	16690.2	17398	16227.3	16874.4	18523.3	18693.1	17402.8	17782.7	18006.8	18042.1	18326.3	83564.4	71491.4	83356.3
C21 H28 N2 O5	10501.3	73161.8	60384.2	32594.8	79646.9	66096.1	89047.4	69829	54625.7	80326.1	129241	102539	97099.6	58425.8	52409.3	78829.8	11551.7	45477.9	47972.9	23898.3	12673.4	12337.1	22578.3	23540.5	15324.5	25663.5	22427.2	12895.8	27982.7	13553.6	26829.1	44500.2	29817.9	60077.5	63359.1	61032.6	105857	56343.6	52762.2	66956.9	60787.8	38468.9	64252.5	40297.1	48443.8	193826	30291.7	38492.4	13964.6
C21 H28 N2 O5	17915.5	2.76382e+06	2.84481e+06	2.9379e+06	2.87476e+06	2.77221e+06	2.81577e+06	1.57267e+06	1.60974e+06	1.47358e+06	3.52883e+06	3.62451e+06	3.80124e+06	3.08264e+06	3.18769e+06	3.47389e+06	93586.1	87661.4	73723.8	347691	339868	316503	265518	269672	240084	303538	321422	341784	129275	106902	116167	2.7438e+06	2.87143e+06	2.54437e+06	3.4429e+06	3.48119e+06	3.74004e+06	3.0017e+06	3.1492e+06	3.30414e+06	4.36831e+06	3.62665e+06	3.38333e+06	4.25969e+06	4.36385e+06	4.45782e+06	1.49385e+06	1.7211e+06	1.52005e+06
C21 H28 N2 O4	5202.31	111680	125086	111069	191172	173309	218650	156511	161749	154182	230717	272471	279608	256053	212873	300184	12263.4	11797.1	12023.6	13376.6	12483	13195.9	15550.2	15672.3	13117.9	20718.3	15239.1	15458.5	15831.1	17538.6	15041.6	12899.3	17880.2	13031.3	18899.4	20269	19724.3	19871.7	22460.9	23905.6	21711.5	20294.4	21322	37308.7	39453.9	38682.2	54545.9	45527.1	72126.4
C21 H28 N2 O3	7302.95	454713	466356	497838	418318	436895	386126	399083	430950	391911	416426	388639	402112	362054	360882	368659	224735	184401	202012	341035	350056	324730	246837	290335	290476	283462	283032	304895	285929	247943	284717	510147	567970	526565	931226	1.01746e+06	914206	774582	868840	835994	800238	919702	786553	1.02167e+06	1.25153e+06	1.23666e+06	574703	582956	595007
C21 H28 N2 O2	10284.3	311183	361810	342028	150245	198616	300258	211605	225095	269873	245431	143664	190430	159715	167796	85475.3	23998.9	26406.4	32012	35873.5	32669.4	36505.7	38896.2	33363.6	38049.4	27497.5	32763.8	27694.9	32190	34145.4	34414.5	2.04299e+06	2.05046e+06	1.99317e+06	1.95301e+06	1.92231e+06	1.96191e+06	2.94155e+06	3.14784e+06	2.85981e+06	2.41146e+06	2.35099e+06	2.31939e+06	4.06514e+06	3.85808e+06	3.85305e+06	937144	917292	960356
C21 H26 N4 O2	5382.54	2.47668e+06	2.45032e+06	2.41112e+06	2.87612e+06	2.86154e+06	2.82041e+06	2.15373e+06	2.1185e+06	2.08944e+06	3.08562e+06	3.02463e+06	3.07247e+06	3.05628e+06	3.09922e+06	3.08648e+06	41156.2	24130.7	20705.1	20751	30356.5	20144.9	54625.4	55249.9	56294	74981.3	60167.7	101007	27500.6	43418.8	30807	8449.13	4624.2	6455.85	4897.99	8068.14	7825.37	4990.06	5239.66	5683.64	5318.4	5222.17	5492.51	10326.1	17425.8	5996.5	969456	904338	887992
C21 H26 N2 O6	10573	75683.9	75715.9	77937	76267.7	98726.3	89054.3	67304	66215.2	68168.8	84878.8	95007.9	92531.7	83362.8	77112.1	84957.7	9273.2	8762.61	8753.9	8950.63	8985.43	8516.45	9396.23	8082.56	8380.47	9502.78	7874.92	8044.91	7638.02	8662.93	7611.41	8534.53	14079	8338.48	12783.9	13445.7	12246.4	7396.42	7558.17	7279.62	14432.7	16076.2	15371.4	17641.7	21849.5	20008.1	19566.2	23985.4	25004.8
C21 H26 N2 O5	7795.58	49884.6	54617.3	41456.5	70970.9	95598.5	96479.5	83534	58696.1	35903.9	85440.4	101312	93235.8	110479	84790.1	120562	20128.5	11497.4	10794.4	10661	21900.3	23959.8	13804.2	13032.4	15951.7	19997.6	12558.9	25488.8	15778.8	39249.9	17309.3	9860.96	9997.99	19808	44765.8	58506	10827.8	10740	11349.2	42111	43246	11704.5	41297.4	53445.7	69478.4	54412.1	33270.2	74468.8	24419.9
C21 H26 N2 O5	18803.3	148244	162089	150761	177172	164922	231073	140073	127139	138958	175379	279018	228307	218009	288309	225977	1.46076e+06	1.4698e+06	1.51684e+06	1.22754e+06	1.02223e+06	1.11027e+06	914323	1.03703e+06	1.02702e+06	889962	751781	926734	980133	966744	951205	474568	474551	418216	673637	572317	701129	628043	708782	661944	629813	590600	557931	804253	864827	810344	596383	448286	514503
C21 H26 N2 O5	17651.7	3.74226e+06	4.01821e+06	3.94414e+06	3.40755e+06	3.51577e+06	3.43006e+06	2.52612e+06	2.65284e+06	2.53447e+06	3.14403e+06	3.54652e+06	3.63477e+06	2.36272e+06	2.24644e+06	2.485e+06	219365	251638	246491	295815	316713	340207	217139	186296	226718	283610	210472	338641	164130	255706	230174	1.31492e+06	1.59844e+06	1.45401e+06	2.4592e+06	1.831e+06	2.114e+06	2.7178e+06	3.27855e+06	3.52578e+06	2.15734e+06	2.51716e+06	1.6973e+06	3.48243e+06	3.49905e+06	3.94514e+06	2.07868e+06	1.27029e+06	2.20003e+06
C21 H26 N2 O5	8812.54	56125.3	45746.5	46380.6	57697.8	33404.8	37102.3	45520.9	46788	52741.2	42172.4	96870.9	11070	50159.2	91871.2	43034.3	173719	163938	161402	311913	241391	270186	175680	167717	165025	190286	190158	175441	271723	252739	278366	99768.4	81294.1	67481.6	136400	138831	159237	132817	118349	182227	92408.1	144081	102173	193969	177544	167172	73211.4	86620	63765.4
C21 H26 N2 O5	4281.63	41647.3	28498.3	36341.5	46351.7	42504.4	52635.6	10550.5	6488.19	7422.5	132116	117153	114764	118815	132496	129579	4879.26	4646.34	4928.83	5448.92	5405.8	5574.54	5071.71	5388.37	5164.76	5104.9	6703.37	6611.51	5001.21	5076.03	5111.82	7867.69	7890.34	8392.64	10354.5	10871.2	10556.2	8400.28	9685.63	9489.17	11028.3	11397.3	11572.9	15473.7	15032.6	15867.9	29817.5	32332.6	32802.5
C21 H26 N2 O4	15670.4	3.11365e+06	3.53749e+06	3.52074e+06	3.09828e+06	3.3369e+06	3.63141e+06	2.03345e+06	2.1717e+06	1.9395e+06	4.24475e+06	3.99251e+06	4.2277e+06	3.95701e+06	4.50491e+06	4.48731e+06	592170	560263	561104	345594	447610	394180	433512	440768	465849	304849	382496	381987	286726	81616.4	286057	95360.7	67153.8	92646.2	113222	147633	112305	119964	177026	122705	151025	124359	108660	365628	299628	408435	1.32144e+06	1.30457e+06	1.36899e+06
C21 H26 N2 O4	8710.5	2.73509e+06	2.78809e+06	2.90772e+06	2.83826e+06	2.7281e+06	2.78829e+06	1.51236e+06	1.55271e+06	1.42843e+06	3.5018e+06	3.58549e+06	3.7617e+06	3.05135e+06	3.16082e+06	3.44491e+06	80474.5	80139.9	67399.5	333403	327836	309866	258771	260981	241493	296969	314589	327632	119681	99233.8	104296	764966	777650	696980	1.32165e+06	1.29579e+06	1.19708e+06	793168	815384	850973	1.23051e+06	1.1192e+06	1.18453e+06	1.09503e+06	1.30227e+06	1.31891e+06	1.48163e+06	1.71064e+06	1.50619e+06
C21 H26 N2 O4	8546.14	569672	633607	417005	491879	557555	685477	487179	522333	392009	689459	859261	982538	484125	486798	660146	52126.3	52725.6	64043.9	129391	135872	68534	104456	72998.6	97783.3	116003	190674	111496	101114	106042	96872.4	2.70263e+06	2.8294e+06	2.50285e+06	3.37492e+06	3.41748e+06	3.66253e+06	2.92205e+06	3.07185e+06	3.22446e+06	4.26128e+06	3.5301e+06	3.29031e+06	4.12851e+06	4.21608e+06	4.30353e+06	1.50439e+06	1.37567e+06	1.43529e+06
C21 H26 N2 O3	7959.83	13731.9	16165.2	10140.7	7806.04	8595.81	10331.3	10269.2	7954.7	8002.89	8965.24	7957.67	8088.9	8493.42	9172.53	8304.28	18300.2	7996.63	16557.2	7792.12	9869.18	7486.08	9794.65	16349.7	17722.2	7606.36	9305.98	9960.71	17076.5	16632.4	7613.11	1.60009e+06	1.75604e+06	1.48692e+06	2.29054e+06	2.37956e+06	1.60234e+06	2.59865e+06	3.40392e+06	3.03136e+06	2.36053e+06	2.16016e+06	2.18521e+06	6.33912e+06	5.42456e+06	6.12824e+06	937579	975752	993072
C21 H26 N2 O3	10034.7	794804	836518	823311	694103	701256	714393	736166	605664	695335	659815	741629	876479	723007	701170	707820	317600	354444	286287	599879	706098	586012	453740	479383	516266	407693	347940	468977	588957	382051	453106	6.84132e+06	7.178e+06	6.70346e+06	1.10196e+07	1.14701e+07	1.2034e+07	9.40241e+06	8.54873e+06	1.03951e+07	1.05273e+07	1.07436e+07	1.04142e+07	1.31801e+07	1.31655e+07	1.34821e+07	3.86916e+06	4.19585e+06	4.11742e+06
C21 H26 N2 O3	8796.71	709010	600289	587177	512734	677387	716727	450158	438450	475407	546456	631396	580449	467072	468831	556011	104954	104692	115274	181887	215595	221278	139001	137769	138227	171893	152814	167987	107744	106089	110955	1.68126e+06	1.95737e+06	1.24369e+06	2.77162e+06	2.01045e+06	2.08291e+06	2.3844e+06	2.43882e+06	2.4907e+06	2.18621e+06	2.92647e+06	2.79695e+06	3.19679e+06	3.25659e+06	3.61626e+06	867500	1.46235e+06	1.34759e+06
C21 H26 N2 O3	13528.8	101107	92973.9	74290.2	131449	122127	129617	107081	100077	89510.7	93306.1	77396.2	97044.9	74241.7	74220.6	57685.6	61892.5	44613.1	45795.8	570272	565277	612907	417230	388914	405431	42212.5	76375	59144.1	40115.3	35465	39108.9	58596.1	51738.7	98470.6	77566	82886.8	84170.7	76159.8	68150.6	74879.2	84328.5	67495.7	90106.8	72619.3	66461	87387.1	84977.7	75086.5	74625.4
C21 H26 N2 O2	6212.19	3.34156e+07	3.28359e+07	3.26394e+07	2.56895e+07	2.47295e+07	2.42923e+07	2.20469e+07	2.2286e+07	2.23593e+07	2.22595e+07	2.10013e+07	2.08938e+07	1.91018e+07	1.86669e+07	1.83984e+07	758876	747874	752282	924379	897500	960885	390448	373253	375760	920232	972255	937422	1.19135e+06	1.1749e+06	1.23415e+06	2.91922e+07	2.89776e+07	2.94305e+07	2.17983e+07	2.18856e+07	2.20087e+07	4.73834e+07	4.75844e+07	4.82651e+07	3.51343e+07	3.58792e+07	3.60818e+07	6.59389e+07	6.24572e+07	6.50865e+07	2.24985e+07	2.14489e+07	2.20895e+07
C21 H26 N2 O2	8237.64	244333	237349	263688	226262	217629	177512	219007	261610	247275	198268	147749	182824	26433.1	97770.8	139466	26686.2	23573.5	20981.4	21139.1	23687.7	24757.1	30756.3	42153.8	34028.9	34708.9	32942.4	30820.9	30130.9	37468.1	34391.4	240560	267314	319527	410081	381443	376672	262869	386819	270366	468168	302294	422430	497016	398694	580732	174507	202124	216912
C21 H26 N2 O2	7322.11	36510.3	36710	33975.8	38262.7	34109.6	30250	29184.1	33020	31213.6	29310.8	31677.6	31175.4	32501.4	30960.6	31351.9	15115.5	23086.2	15219.5	17497.3	15794.8	27048.1	15518.1	16330.9	17816.5	16923.8	15994.7	16485.8	18834.8	20654.2	16798	136582	139433	126050	213924	203671	210488	135986	175989	180253	164116	160552	144877	319698	270185	311240	42964.3	22910.6	50572.1
C21 H24 O10	7180.98	51914.4	68809	65735.2	55373.2	56815.2	56836	49885.7	59817.7	58734.7	64247.2	73599.3	68568.9	88106.2	78686.3	81322.1	7083.88	6940.49	6963.9	6959.3	6996.04	6689.5	6885.49	6886.11	6999.56	7159.18	6893.53	6914.16	6896.5	7106.09	6826.06	7879.09	8013.89	7816.59	8571.65	8530.44	8072.02	8969.84	9698.23	9392	8995.64	8963.77	9175.44	10605.1	10503.4	10283	12336.9	11087.9	11823.6
C21 H24 N2 O7	12749	15093.4	14496.8	14496.6	15577	14734.9	13245.3	15510.9	14685.1	15032.1	14225	14220.8	14851.7	15039.4	15128.9	14397.7	12814.3	12698.5	12656.8	12954.7	13684.4	12703.7	12670.4	12747.2	13067.4	12137.2	12821.5	13285.5	12792.5	12781.2	13107.7	115921	117348	107292	215158	215370	224744	104979	109551	116342	208918	176024	206588	100062	112617	104829	40467.4	44655.9	38113.5
C21 H24 N2 O5	10292.3	310469	331159	373069	365255	124262	442026	99245.9	300783	27083.4	377778	409107	464609	411175	113008	417473	120314	133593	125482	232933	249481	62305.4	189765	187488	216052	216606	210379	214332	204100	49233.5	187349	1.5119e+07	1.68149e+07	1.47032e+07	3.04719e+07	87929.4	209387	2.30106e+07	2.51147e+07	2.58089e+07	92275	195243	2.21085e+07	4.39495e+07	172108	166465	9.13399e+06	8.92054e+06	9.07007e+06
C21 H24 N2 O5	11354.6	325543	343837	374352	367730	369511	416969	289641	286864	264524	357517	374897	427513	372472	360665	366399	155763	171038	158048	283733	308321	306667	228136	222352	251143	245322	238603	230313	214777	210279	201111	69714.7	86010.1	57080.9	58271.5	69795.2	117794	97002	99195.2	107478	91097	121196	66976.4	129847	144036	143214	313191	241817	238773
C21 H24 N2 O5	5972.36	94048.6	100369	101623	87275.9	82009.6	81091.3	65446.1	63972.8	66217.5	83722.3	85371.6	88726.7	68024.7	76119.8	62817.9	5990.41	6137.14	5932.27	6581.71	5976.56	7211.65	6235.04	5572.43	5800.13	9768	5721.3	10561.2	5574.89	6050.09	6097.23	5273.54	5557.76	5554.37	5470.49	5433.35	5427.81	5556.42	6221.51	6116.26	6313.24	5852.19	6098.11	5887.42	6251.33	6221	25797	28934.7	41472.5
C21 H24 N2 O5	4878.65	56243.2	74351.8	40339.7	68814.8	90009.8	81787.4	78999.7	55727.1	44602.2	110129	100404	104119	84390.9	61510.6	98704.3	6182.94	5257.74	8419.53	6707.8	5535.43	9476.57	11058.3	5768.83	8454.56	5556.16	5548.69	5928.27	5746.51	5855.44	6018.41	81441.2	12615.8	9571.53	13062	12780.2	19724.4	16341.9	15401.6	184744	12471.2	16403.7	14356.8	33977.9	33109.9	23877.9	23908.9	15150.9	16916.6
C21 H24 N2 O4	8171.91	91623	97553.6	82799.5	61493.4	78765.5	98676.3	33491.6	38297.5	44274.1	74781.6	126826	117855	104298	119062	125459	8303.77	8032.11	8353.16	9749	21968.4	7943.84	16294.7	15617.2	8008.44	13235.5	8312.76	11101.8	13482.1	8781.75	8491.19	335626	338102	289072	648214	802229	845612	692477	626721	715957	760108	586150	639303	702219	788532	837026	167661	225744	222252
C21 H24 N2 O4	12181.7	76800	87361.9	90921.1	94550.4	95577.2	78176.2	67598.2	74647.1	67808	100171	91925.8	79487.6	86708.7	88169.9	71679.8	10940.5	10841.4	10264.7	22245.7	28200.3	25012.1	9993.31	22995.1	9514.25	36981.6	16809.3	24992.6	21219.2	21996.2	24122.3	22612.7	18943.1	22698	33006.9	36710	34650.4	44663.7	44564.2	42784.5	39756.1	38556.1	33924.2	62301.1	53326.3	53757.6	39538.3	42573.3	41157.7
C21 H24 N2 O4	6798.77	3.25988e+06	3.6361e+06	3.47827e+06	3.06338e+06	3.08006e+06	2.9907e+06	2.33607e+06	2.38389e+06	2.27429e+06	2.89585e+06	3.16027e+06	3.25033e+06	2.12232e+06	2.03309e+06	2.25222e+06	168461	198501	195036	239308	168707	267673	175047	153129	188513	242444	178028	285015	140299	222239	191680	178792	226196	250214	382104	384306	372367	383753	361124	351359	344007	342571	356101	21241.5	674131	584860	1.64155e+06	1.07306e+06	1.1898e+06
C21 H24 N2 O4	20421.2	149779	163441	153445	105503	134073	124127	170639	149987	119382	150818	150591	156476	91674.2	134704	128588	274509	252052	203234	162117	230005	134383	214916	230307	214728	294673	260439	310311	184694	208527	148366	423008	389570	397865	712132	851699	711260	919299	1.05208e+06	969238	709356	539181	610901	5.10265e+06	5.27288e+06	5.39167e+06	608534	647481	683412
C21 H24 N2 O4	9013.89	563360	674912	601114	549329	580277	645497	1.02661e+06	1.03052e+06	873250	356386	394880	433661	32819.1	292939	344822	1.30417e+06	1.31781e+06	1.35685e+06	1.1059e+06	916611	1.00049e+06	832017	949763	944565	821731	694834	840059	915660	906752	888827	722186	626946	538489	885104	581098	694386	823695	708474	851789	778164	823837	728056	965062	1.05909e+06	815658	686417	556567	717481
C21 H24 N2 O4	11938.7	31958.2	34890.5	31604.9	26897.7	13277.3	23604.1	7289.94	7400.15	11432.6	26903.1	45624.9	35809	26384.2	32825.9	23778.7	28170.8	13256.1	14178.3	18545.1	19502.6	15658.6	10995.9	11755.7	9537.97	12466.6	12387.6	14117.8	21221.4	23047.8	17024.4	29204.3	35031.6	45082.6	49059.1	43989	47264.2	80745	90749.2	74336.7	46985.7	68005.3	51900.9	113657	110745	113622	49086.8	52836.8	64027.9
C21 H24 N2 O3	12903.3	6.48766e+06	6.55646e+06	6.26449e+06	9.85762e+06	9.96518e+06	9.34256e+06	4.49972e+06	4.68143e+06	4.6042e+06	6.72843e+06	6.60738e+06	6.65294e+06	6.84762e+06	6.32766e+06	6.56267e+06	5.332e+06	5.05493e+06	4.97195e+06	1.6686e+07	1.65949e+07	1.71121e+07	1.43797e+07	1.68596e+07	1.60634e+07	5.22107e+06	5.55663e+06	5.36199e+06	5.85567e+06	6.02429e+06	6.31224e+06	3.13438e+07	2.00525e+07	2.06922e+07	2.64819e+07	2.63865e+07	2.80423e+07	2.28299e+07	2.22768e+07	2.27983e+07	2.70535e+07	4.31653e+07	4.30848e+07	7.69784e+07	7.54045e+07	7.73416e+07	2.19315e+07	1.41323e+07	1.06945e+07
C21 H24 N2 O3	23882.3	389257	371233	415808	324390	248776	351637	383773	431173	356089	175969	293245	244947	194122	191517	113885	622840	1.87903e+06	1.92335e+06	935246	735918	781953	431559	537593	636824	2.34614e+06	2.36303e+06	2.36403e+06	2.59423e+06	2.47492e+06	2.60524e+06	1.07162e+06	1.10559e+06	1.25095e+06	2.17206e+06	2.53687e+06	2.09823e+06	1.56223e+06	1.9217e+06	1.77273e+06	2.05099e+06	1.56513e+06	1.56179e+06	3.04799e+06	3.3771e+06	4.4129e+06	1.88725e+06	1.38353e+06	1.09897e+06
C21 H24 N2 O3	18703.6	7.64042e+06	7.55091e+06	7.05869e+06	1.06528e+07	1.05533e+07	9.70022e+06	4.58044e+06	4.67606e+06	4.51478e+06	6.48172e+06	6.25273e+06	6.18877e+06	6.1595e+06	5.59969e+06	5.71461e+06	1.00344e+07	9.16004e+06	8.6892e+06	2.81839e+07	2.71064e+07	2.70607e+07	2.20408e+07	2.50759e+07	2.32043e+07	7.12896e+06	7.38884e+06	6.94869e+06	7.40277e+06	7.43289e+06	7.60708e+06	2.68728e+07	9.25068e+06	2.53118e+07	1.36839e+07	1.37201e+07	1.11558e+07	1.09844e+07	9.80501e+06	9.38757e+06	1.19644e+07	3.17359e+07	3.12633e+07	2.70162e+07	2.32346e+07	2.48139e+07	1.57414e+07	1.40643e+07	1.17875e+07
C21 H24 N2 O3	28101	1.25973e+06	1.23294e+06	1.12026e+06	856040	795568	749513	751730	783692	714010	846423	888802	880616	568578	504290	594819	2.1415e+06	2.50003e+06	2.50111e+06	3.5512e+06	3.76067e+06	3.44826e+06	2.16665e+06	2.24875e+06	2.61658e+06	2.66696e+06	2.65263e+06	2.62126e+06	2.84545e+06	2.67742e+06	2.7988e+06	612749	523290	506604	528747	477824	1.94213e+06	380755	476726	516693	2.05009e+06	480078	570004	1.23265e+06	1.51533e+06	1.31493e+06	2.40043e+06	1.36105e+06	1.03132e+06
C21 H24 N2 O3	7422.11	3.08739e+06	3.50895e+06	3.45961e+06	3.05778e+06	3.29563e+06	3.57991e+06	2.00041e+06	2.14919e+06	1.89722e+06	4.18203e+06	3.90465e+06	4.14008e+06	3.89991e+06	4.43845e+06	4.38599e+06	545001	516968	553028	347718	438341	385120	420611	429756	424479	296276	346258	373392	276994	73952.2	277095	78866.8	52288.3	79853.6	69696.5	94906.6	76481.5	95452.2	126917	95292.8	124877	100132	80927.3	275210	268008	367827	1.30369e+06	1.29282e+06	1.34268e+06
C21 H24 N2 O3	59943.5	230713	205180	991858	201603	629006	506286	941407	743984	211277	686399	238701	800650	240429	310561	703609	227499	196203	233378	335460	320220	360669	319749	289527	336675	281161	281287	287756	201232	217695	181331	2.34757e+07	2.44822e+07	2.34067e+07	3.71139e+07	3.80965e+07	3.72612e+07	2.80944e+07	2.83558e+07	2.982e+07	3.98666e+07	3.92584e+07	3.95093e+07	2.51175e+07	2.20711e+07	2.39245e+07	1.03011e+07	1.00061e+07	1.00684e+07
C21 H24 N2 O3	14195.2	1.02654e+06	596764	1.07818e+06	1.04726e+06	640119	1.03319e+06	781123	553845	645503	615293	766092	815164	539943	560022	502426	794334	1.09505e+06	149178	916946	938544	917415	990250	202456	1.19984e+06	1.30828e+06	792050	91570.7	1.16227e+06	993961	781199	4.01618e+06	4.00191e+06	4.28052e+06	5.59353e+06	5.61566e+06	5.42824e+06	4.67964e+06	6.32809e+06	7.05157e+06	6.44821e+06	5.41174e+06	5.78588e+06	9.93885e+06	9.14857e+06	9.3247e+06	3.06384e+06	2.80113e+06	2.7969e+06
C21 H24 N2 O3	6143.93	6138.71	6355.15	7777.13	6053.04	9459.77	8863.59	6783.88	5961.62	17183.9	8610.05	13753	8147.17	6135.69	6499.41	6195.67	6236.98	6425	7840.81	6502.94	14175.5	6123.01	5960.69	15569.8	9439.43	6587.43	7645.41	11324.4	8856.33	6299.13	9627.63	69494.8	56607.6	74739.1	106996	103661	109112	190398	195506	241383	140850	119991	147690	192250	181434	181950	49240.5	54261.4	63513.7
C21 H24 N2 O3	15926	6.5775e+06	6.64276e+06	6.3383e+06	9.92579e+06	1.0017e+07	9.37566e+06	4.51201e+06	4.68395e+06	4.59974e+06	6.70917e+06	6.58893e+06	6.61612e+06	6.78478e+06	6.25956e+06	6.48442e+06	5.57188e+06	5.2699e+06	5.17636e+06	1.73065e+07	1.71898e+07	1.76919e+07	1.48345e+07	1.73606e+07	1.65108e+07	5.3488e+06	5.69222e+06	5.48331e+06	5.97261e+06	6.13205e+06	6.42335e+06	3.08835e+07	3.05446e+07	2.99356e+07	4.23969e+07	4.25334e+07	4.11785e+07	3.60839e+07	3.41792e+07	3.43149e+07	4.19264e+07	4.1902e+07	4.1696e+07	1.10822e+08	1.04397e+08	1.08731e+08	1.45449e+07	2.47882e+07	1.07765e+07
C21 H24 N2 O2	13848.2	1.71616e+08	1.69104e+08	1.68842e+08	1.58359e+08	1.53921e+08	1.43481e+08	1.72465e+08	1.77141e+08	1.82178e+08	1.37667e+08	1.32055e+08	1.27146e+08	1.25167e+08	1.13511e+08	1.23235e+08	2.17338e+08	2.20675e+08	2.07205e+08	3.23294e+08	2.94166e+08	3.32762e+08	2.78637e+08	2.74942e+08	2.49692e+08	2.5965e+08	2.5563e+08	2.51551e+08	2.63962e+08	2.67957e+08	2.83748e+08	2.89013e+07	2.97655e+07	3.03076e+07	4.54045e+07	4.63557e+07	4.47731e+07	2.60685e+07	2.74553e+07	2.59681e+07	4.47014e+07	4.45463e+07	4.51909e+07	7.96894e+07	7.83241e+07	7.82963e+07	2.10868e+07	2.30753e+07	2.08907e+07
C21 H24 N2 O2	13089.4	1.07401e+06	1.71168e+08	1.7053e+08	1.072e+06	1.54439e+08	1.43648e+08	1.72287e+08	1.00587e+06	1.81187e+08	921182	940519	1.25615e+08	895761	819794	860907	378109	380804	361174	434995	502787	495818	427299	423828	422309	455017	405495	423746	432820	429491	433236	3.96547e+07	4.08644e+07	4.10592e+07	4.9729e+07	5.03352e+07	3.28494e+06	8.53158e+07	8.76918e+07	8.55246e+07	2.8173e+06	3.84804e+07	3.91756e+07	1.26361e+08	1.2286e+08	1.23856e+08	1.5934e+08	1.59057e+08	1.60905e+08
C21 H24 N2 O2	13850.2	1.02881e+08	1.06456e+08	1.28104e+08	9.52158e+07	9.86943e+07	9.63656e+07	1.02021e+08	1.00762e+08	9.88572e+07	9.17265e+07	9.24686e+07	1.0076e+08	9.3712e+07	8.48152e+07	8.81073e+07	2.90592e+07	2.81626e+07	2.8907e+07	4.24875e+07	4.18256e+07	3.97981e+07	3.74375e+07	2.83228e+07	3.49027e+07	3.36193e+07	3.28608e+07	3.43454e+07	3.42033e+07	3.15273e+07	3.19743e+07	1.48905e+07	1.46212e+07	1.40712e+07	2.3908e+07	2.5835e+07	2.61214e+07	3.85407e+07	4.04673e+07	4.36285e+07	2.67298e+07	2.33766e+07	2.79468e+07	7.0082e+07	6.94618e+07	7.32827e+07	5.89903e+07	5.91503e+07	5.98771e+07
C21 H24 N2 O2	13989.6	1.53896e+08	1.66826e+08	1.81034e+08	1.41891e+08	1.44332e+08	1.55656e+08	1.43487e+08	1.52521e+08	1.34708e+08	1.40035e+08	1.45372e+08	1.5229e+08	1.24383e+08	1.25501e+08	1.42546e+08	3.74527e+07	3.77525e+07	3.8636e+07	5.44004e+07	5.33221e+07	5.11325e+07	4.37068e+07	4.7238e+07	4.7915e+07	4.39459e+07	4.39695e+07	4.63015e+07	4.53288e+07	4.27874e+07	4.15624e+07	2.00467e+07	2.15671e+07	1.9089e+07	3.53126e+07	3.68722e+07	3.67159e+07	5.46173e+07	6.00013e+07	6.30855e+07	3.74507e+07	3.39548e+07	3.31344e+07	1.03873e+08	1.10545e+08	1.10005e+08	8.31246e+07	8.26227e+07	8.48289e+07
C21 H24 N2 O2	21809.4	1.01785e+08	1.05396e+08	1.26998e+08	9.44205e+07	9.79697e+07	9.54171e+07	1.01148e+08	9.98219e+07	9.81149e+07	9.08603e+07	9.16623e+07	9.99955e+07	9.30776e+07	8.40969e+07	8.72691e+07	2.88027e+07	2.79245e+07	2.86613e+07	4.21644e+07	4.14645e+07	3.94718e+07	3.71462e+07	2.80268e+07	3.45824e+07	3.33098e+07	3.25685e+07	3.40567e+07	3.39051e+07	3.12986e+07	3.17016e+07	1.47986e+07	1.45145e+07	1.39553e+07	2.36884e+07	2.56236e+07	2.59265e+07	3.81977e+07	4.01115e+07	4.32327e+07	2.65571e+07	2.31793e+07	2.77496e+07	6.94079e+07	6.88455e+07	7.25772e+07	5.84473e+07	5.86454e+07	5.93929e+07
C21 H24 N2 O2	19692.7	1.53912e+08	1.6684e+08	1.81049e+08	1.41911e+08	1.44352e+08	1.55676e+08	1.43508e+08	1.52546e+08	1.34733e+08	1.4006e+08	1.454e+08	1.5232e+08	1.24415e+08	1.25533e+08	1.42581e+08	3.74559e+07	3.77561e+07	3.86399e+07	5.44027e+07	5.33239e+07	5.11359e+07	4.37116e+07	4.72426e+07	4.792e+07	4.39531e+07	4.39769e+07	4.631e+07	4.53381e+07	4.27987e+07	4.15719e+07	2.0059e+07	2.1579e+07	1.9101e+07	3.53293e+07	3.6896e+07	3.67336e+07	5.46449e+07	6.0026e+07	6.3112e+07	3.74771e+07	3.39745e+07	3.31542e+07	1.04269e+08	1.10886e+08	1.10351e+08	8.31848e+07	8.26884e+07	8.48708e+07
C21 H24 N2 O2	13965	1.84144e+07	1.59103e+07	1.5859e+07	1.83953e+07	1.48844e+07	1.53462e+07	1.57734e+07	1.688e+07	1.57746e+07	1.66302e+07	1.31056e+07	1.42645e+07	1.7352e+07	1.70807e+07	1.65701e+07	1.65097e+07	1.78635e+07	1.43358e+07	2.69671e+07	2.79305e+07	2.84048e+07	2.13473e+07	2.01662e+07	2.06224e+07	1.52981e+07	1.8339e+07	1.83793e+07	2.28365e+07	2.32493e+07	2.29387e+07	1.63256e+06	1.60357e+06	1.60055e+06	2.25871e+06	2.18338e+06	2.26867e+06	1.50013e+06	1.56237e+06	1.50549e+06	2.05019e+06	2.09751e+06	2.05633e+06	2.69219e+06	2.81325e+06	2.82661e+06	1.34368e+07	1.29724e+07	1.34333e+07
C21 H24 N2 O2	10353.4	1.7543e+08	1.72388e+08	1.71649e+08	1.60108e+08	1.55194e+08	1.44269e+08	1.72936e+08	1.77135e+08	1.81668e+08	1.36901e+08	1.30958e+08	1.25739e+08	1.23096e+08	1.11321e+08	1.20524e+08	2.32056e+08	2.34982e+08	2.20043e+08	3.42399e+08	3.10707e+08	3.50518e+08	2.92711e+08	2.88046e+08	2.6088e+08	2.69814e+08	2.64913e+08	2.59975e+08	2.72057e+08	2.7542e+08	2.90856e+08	3.95767e+07	4.07622e+07	4.09339e+07	4.95493e+07	5.01219e+07	4.96927e+07	8.4829e+07	8.71516e+07	8.49443e+07	3.80693e+07	3.81765e+07	3.88401e+07	1.25231e+08	1.21699e+08	1.22608e+08	1.62114e+08	1.60912e+08	1.6187e+08
C21 H24 N2 O2	9161.01	1.70253e+06	1.33521e+07	1.24748e+07	1.29127e+06	1.28437e+07	1.36184e+07	1.21033e+07	1.49026e+06	1.35292e+06	1.09666e+07	1.22698e+07	9.55186e+06	1.04078e+06	1.111e+07	1.24839e+06	1.40081e+06	1.55426e+07	1.20262e+06	2.31301e+07	2.46356e+07	1.75839e+06	2.0077e+06	1.96737e+06	2.30089e+07	1.49235e+06	1.98216e+06	1.84866e+06	2.021e+07	2.08852e+06	2.17105e+06	2.88604e+07	2.97377e+07	3.02891e+07	4.53511e+07	4.63102e+07	4.47054e+07	2.6038e+07	2.74274e+07	2.5942e+07	4.46469e+07	4.4476e+07	4.51207e+07	7.95767e+07	7.82237e+07	7.82074e+07	2.10732e+07	2.30548e+07	2.08704e+07
C21 H24 N2 O2	6120.62	976306	969138	986477	975845	933931	884353	827218	916836	864182	839804	857860	857915	817810	748414	786504	340072	342804	325083	398930	461939	434549	383988	389144	381248	411476	366539	388085	391654	388851	399103	1.4749e+06	1.55959e+06	1.46745e+06	2.4075e+06	2.5197e+06	3.30105e+06	1.65592e+06	1.58271e+06	1.67209e+06	2.83635e+06	2.06393e+06	2.13949e+06	3.16166e+06	3.03482e+06	3.43867e+06	378075	350781	378078
C21 H23 N2 O3	12844.1	1.20671e+06	1.03219e+06	1.07166e+06	1.35141e+06	1.40182e+06	1.37984e+06	929194	942156	843909	1.32892e+06	1.32803e+06	1.49613e+06	1.56476e+06	1.74287e+06	1.48123e+06	110857	118474	110636	356740	328486	348153	327475	315951	342743	123310	119428	109806	118840	136358	139231	33278	36860.5	33343	44381.1	42782.1	45538.5	40523.6	44712.1	42320.1	44387.4	54277.7	48237.4	53812.5	54638.6	56428.8	82606.4	97943.9	74843.1
C21 H23 N2 O3	15129.8	2.52889e+06	2.24929e+06	2.35679e+06	2.96905e+06	2.70446e+06	2.7394e+06	1.79183e+06	1.7863e+06	1.81569e+06	2.98168e+06	2.79434e+06	2.85169e+06	3.12932e+06	2.98326e+06	3.08016e+06	70118.7	71982.5	65272.7	98879.4	91432.6	89976.4	82222.3	84636.4	75759.7	72109.4	71251.1	71210.7	68660.2	70410.9	73292.5	18243.6	18019.2	18473.1	26096.7	25013.1	21682.2	26526.1	27429.7	28077	18489.7	19687.2	22685.5	40347.6	43338	36626.2	603648	416795	716631
C21 H23 N2 O3	13813.9	87842.5	74309.9	80352.8	37555.5	65976.7	60121.4	54876.4	60609.6	76641.1	97731.1	56317.6	51113.1	61268.5	74878.1	65098.7	12949.5	12248.4	12267.1	14512.8	14520.5	14299.1	13195.9	13509.7	13253.7	11585.6	11784.3	11327.4	11242.1	10611.1	10890.6	208689	205742	204496	393330	393885	359439	223787	255467	225378	261176	246812	144484	310951	313797	317948	114271	98872.4	146947
C21 H23 N O11	8614.72	115209	83935.9	123594	143216	145209	157111	153951	164138	125100	140037	131722	114971	160337	164060	182183	8386.34	8373.13	8464.36	8730.4	8551.39	8411.31	8230.78	8475.01	8718.06	8124.3	8324.91	8288.54	8390.33	8601.14	8151.42	7750.99	7714.88	7512.73	7747.97	8249.69	7865.54	7686.24	8531.52	8525.29	8668.63	8546.8	8643.25	8321.43	8248.92	8807.28	36434.7	45474	37987.3
C21 H22 O11	9982.24	905615	900638	872823	814734	814892	776762	700783	825981	802697	871003	850511	854151	1.01634e+06	1.09279e+06	1.0253e+06	9587.33	9404.65	9071.15	9319.56	9374.11	9190.97	9202.3	9020.94	8741.47	9056.58	9003.01	8752.12	8758.69	9606.01	8812.38	8391.15	8436.47	7933.12	8348.79	8352.03	8244.07	8227.37	9117.44	9378.82	9158.33	9103.93	9083.13	8821.74	9149.44	9306.95	329750	303252	309224
C21 H22 O11	24120.3	1.16719e+06	1.12903e+06	1.17904e+06	1.06401e+06	1.10925e+06	1.01703e+06	935649	981774	958767	928446	937959	880734	1.15466e+06	1.20104e+06	1.368e+06	24127	23917.6	24157.9	23311	24293.5	23875.9	23371	23167.9	23543.6	22978.6	23343.6	23094.3	23504.1	23020.3	23360.5	26128.4	29575.2	31949.3	32072.9	27248.3	32576	26537.8	30843	29572.6	30898.3	29589.8	32356.2	41191.1	32103.9	45093.3	343143	374175	322424
C21 H22 O10	7166.62	511736	634095	587759	511556	543637	558797	493697	479199	506996	554973	565000	321862	468232	535205	543949	7993.37	8173.38	8203.97	8116.7	8326.22	7892.86	8245.32	7991.25	7881.37	8044.21	8283.1	7881.16	8666.6	7374.45	8367.39	6199.45	6025.35	6006.14	6371.91	6085.08	6276.25	6225.74	6664.68	6528.18	6690.92	6894.8	6839.58	7023.75	7054.61	6895.29	222152	149791	183583
C21 H22 N2 O7	6000.36	8813.92	8847.12	8534.56	8568.23	8580.91	8606.3	8077.43	8415.67	8454.77	8219.13	8039.93	8127.68	8670.07	8311.07	8722.57	6151.03	6131.13	6006.28	6226.65	6100.85	5974.49	6000.82	5997.96	6169.76	5989.97	6028.66	6020.17	6334.36	6151.13	6353.76	120848	125917	120952	213692	247086	214215	101980	109023	113125	198562	205378	203231	73482.5	69882.9	63769.4	46225.6	49995.3	44881.9
C21 H22 N2 O5	12170.4	54269.2	50029.7	55777.7	51232.3	41888.4	46896	46782.2	48673.9	43242.9	42044.2	47547.9	47463.2	45732.2	38535.7	44504.3	22031.8	24559.5	25087.8	28073	21232.3	22595.5	22776.7	22326.5	23823.9	27198.2	24208.8	30901.6	27865.5	47658	22795	316518	244299	241330	528733	498539	527514	364260	484858	384269	354071	336201	391878	655777	762837	759045	145427	168028	157876
C21 H22 N2 O5	7291.52	6993.08	7109.93	6718.72	6212.86	6455.22	6295.88	5711.11	5735.24	6227.11	6352.62	7586.42	6439.74	8043.71	6414.41	5856.78	8695.29	12361.8	7011.67	6990.94	19057.4	11640.4	15748.3	7081.58	15033.3	6799.41	6771.44	6533.22	6416.07	6625.29	6925.19	27316	34409.3	36688.6	31410.4	23600	22547.9	41803.4	46871.7	49724.7	28261.1	23814.3	27897.6	31440.1	30989	37013.8	19615.9	14838.2	6444.79
C21 H22 N2 O4	7041.13	20244.9	32597.3	46474.8	18967.9	20603.6	18324.8	34208.4	28546.3	12526	18526.1	40468.7	30538.8	28228.7	42142.7	29335.3	19213.1	21308.5	14019.5	28591.5	26790.4	26042	14344.3	21642.5	23064.3	26687.5	16485.3	26731.4	22570.2	26044.1	21647.1	597471	626585	592517	1.34522e+06	1.89072e+06	1.90376e+06	1.01588e+06	1.05351e+06	1.00939e+06	1.14231e+06	1.23669e+06	965745	2.07325e+06	2.95368e+06	2.40244e+06	342975	356664	371817
C21 H22 N2 O4	6903.98	28269	48059.9	29421.4	8488.92	14212	14404.8	22920.3	29644.7	25133.2	31300	19585.6	24127.4	11105.7	13024.9	13109.7	12147.1	12535.3	7329.84	6959.98	6603.72	12903.8	9731.41	7250.85	15150.5	12336.3	6488.67	6971.73	10302.6	15085.2	7963.49	1.51278e+07	1.67576e+07	1.47483e+07	3.0568e+07	3.25547e+07	3.32918e+07	2.31162e+07	2.52273e+07	2.59535e+07	2.39614e+07	2.24445e+07	2.22564e+07	4.42419e+07	4.68606e+07	4.59976e+07	8.83534e+06	8.67621e+06	8.83002e+06
C21 H22 N2 O4	22457.4	480943	553773	329170	420404	457947	331266	230737	340275	349127	378978	302225	375004	316331	469964	329706	364890	297740	272485	474018	382454	457970	331851	153529	332467	271806	357474	230419	126612	335520	365520	68892.6	56721	61087.3	100774	118929	126680	122038	103912	88525.6	47025	94706.3	99536.3	157797	105408	151192	168839	296172	232265
C21 H22 N2 O4	7038.93	38265.4	50289.9	43380.9	41956.7	36403.2	7065.14	6659.18	39250.3	7554.33	7606.5	42603.4	36304.3	42755.5	7832.62	40060.2	28069.1	24575.8	31255.8	37733.1	47671.8	25793.3	32679.3	6648.55	6647.48	27939.9	37528.6	6703.04	30601.7	33431.8	6765.19	2.93992e+06	3.16271e+06	2.65859e+06	4.54009e+06	4.86571e+06	4.37652e+06	7.26904e+06	7.56778e+06	7.8895e+06	3.96883e+06	2.86499e+06	3.54395e+06	6.05179e+06	8.08173e+06	6.76724e+06	1.57294e+06	1.58711e+06	1.64832e+06
C21 H22 N2 O4	8307.03	48959.9	45812.3	44753.5	60466.5	68417.5	60275.8	10049.4	8262.08	12190.1	82485.4	82670.6	70909.5	120011	111180	127360	15317.4	13748.5	16517.7	9603.35	9617.41	23234.7	13351.6	15074.2	23285.9	10452.6	8645.23	8744.71	8447.72	16718.6	12552.5	107005	92870.3	94815.4	148599	173227	148616	144182	163109	143638	114949	106744	122363	185366	191743	184205	113547	83984.4	83259.5
C21 H22 N2 O4	15994	19651.3	17229.7	16774	13535	19358.1	13319.4	25990.5	12523.6	12934.1	22225.2	15280.8	13186.6	17856	15264.1	12251.7	174986	187199	182015	260124	220439	134124	114749	108425	135101	195738	214105	211025	357638	285132	286670	184531	158543	142116	291133	279338	243096	450207	506093	511348	335933	279012	243133	503101	599133	506312	204689	205373	272672
C21 H22 N2 O3	7535.68	78452.1	63372.2	86210.9	83102.7	68625.6	53839.7	59029.7	62041.9	57439	145802	164159	144737	347945	412431	429369	7635.44	128906	65573.6	343112	340054	365236	325120	313197	75951	162046	126355	117102	150052	24758.9	184624	3.91399e+06	3.47792e+06	3.53129e+06	7.06087e+06	7.8376e+06	7.67526e+06	3.72458e+06	3.86534e+06	3.91289e+06	5.60374e+06	5.08392e+06	4.80798e+06	8.75355e+06	8.70128e+06	9.41084e+06	1.87064e+06	1.91581e+06	1.99121e+06
C21 H22 N2 O3	11825.2	148303	155401	167831	264338	253674	245406	128257	127058	117029	155371	154861	123010	180988	128764	131219	235968	177752	153113	464381	448511	466170	403857	378700	415193	184033	156534	147287	146897	156194	136344	5.16481e+07	5.46332e+07	5.57253e+07	7.41242e+07	7.39237e+07	7.55243e+07	6.57174e+07	7.03899e+07	7.13054e+07	7.37382e+07	7.45225e+07	7.32003e+07	6.6023e+07	5.9493e+07	6.50069e+07	2.11823e+07	2.18429e+07	2.04886e+07
C21 H22 N2 O3	16137.9	29469.3	44419.2	42303.9	44019.8	49504.9	38457.1	48660.8	47008.3	60680.6	18691.2	24324.1	25579.5	25867.7	16908	11998.3	35571.9	44537.6	62012.2	233109	293562	67072	91754.8	80826.8	686407	70936.8	65681.9	67979.3	47391.6	38471.2	43747.5	468478	390777	475960	617338	945880	690341	865253	743928	640748	1.48336e+06	757936	1.10056e+06	2.39663e+06	3.07769e+06	2.70321e+06	258345	287761	405172
C21 H22 N2 O3	11478.7	38614.4	76059.9	66826.1	50475.9	33620.6	27896.6	121142	33298.4	113987	20348.7	48080.6	85853.3	36835.9	39379.6	47924.7	591166	635175	624969	4.88365e+06	4.75517e+06	4.62805e+06	7.29917e+06	6.22242e+06	6.47363e+06	1.01089e+06	1.12431e+06	1.0056e+06	43354.9	85184.6	546561	1.85056e+07	1.74647e+07	2.26383e+07	3.20463e+07	3.20273e+07	3.21025e+07	3.2658e+07	2.83839e+07	2.74838e+07	3.17429e+07	2.62982e+07	2.76335e+07	1.55052e+07	1.70504e+07	1.4091e+07	1.21623e+07	1.1678e+07	1.17609e+07
C21 H22 N2 O3	11642.9	1.06197e+06	793886	813455	759050	809348	751814	1.16009e+06	831489	861038	632042	604365	594817	504237	457542	446615	1.98447e+06	1.45508e+06	1.37119e+06	3.25501e+06	3.1088e+06	3.51342e+06	1.17319e+07	2.05064e+06	2.43941e+06	1.7992e+06	1.8336e+06	1.75488e+06	2.16796e+06	2.07151e+06	1.68959e+06	2.24836e+06	2.29748e+06	3.28546e+06	4.27488e+06	3.13097e+06	3.51903e+06	5.73639e+06	5.64978e+06	3.27847e+06	3.06035e+06	1.06246e+06	3.89575e+06	1.54134e+07	1.69266e+07	1.4009e+07	2.25695e+06	2.40787e+06	2.53003e+06
C21 H22 N2 O3	10317	142552	151807	190446	111851	112360	115217	63142.6	57701.9	68031.1	173444	144033	182598	110418	126586	87810.6	236010	219142	194793	319275	299466	262846	338463	331239	363243	417410	433370	398286	539805	523845	502678	100277	129091	92109.3	292396	302479	223141	50159.9	61790.3	58249.2	258472	232898	246695	104590	288812	106549	71055.6	71317.4	77186.1
C21 H22 N2 O3	11983.8	39174.4	80274.1	60906.7	52653.3	74486	67736.7	71015.1	77596.8	62925	55780.9	46058.4	54100.8	55190.5	32049.3	74298.1	136113	113976	107040	44670.8	93333.3	27647.8	38982	37155.6	68731.2	46856.5	62522.8	28621.4	67698.2	9065.92	73487.2	100208	592394	531444	165542	180917	835468	180528	199891	203017	8358.19	744597	813076	842869	183374	177792	55268.2	71054.7	74024.4
C21 H22 N2 O3	15498.7	15969.8	15827.2	15815.8	16572.2	16949.7	16657.1	16573.6	16596.8	17155.4	16819.2	17996.1	18353.8	18243.8	17675.4	18109.2	14751.3	14773.1	14699.7	15191.7	14472.4	14513.3	15172.9	15038.5	14849.7	15570.2	16025.1	16282	15693.6	15745.5	16043.9	385241	388966	392856	496023	492023	490987	635700	638118	583852	505174	118643	543401	485684	453170	497193	120253	114375	124527
C21 H22 N2 O3	8402.38	5934.01	5999.24	5723.56	5540.72	5695.51	5455.02	7130.74	5177.14	5537.99	5538.85	5333.47	5425.61	5304.6	5434.89	5055.69	77233.3	74523.6	68712.9	72362.8	298910	75019.6	65520.4	67167.8	57606.2	63777	68773	59147.7	88396.6	90025.8	99368	329719	5289.4	312109	87863	97183.9	110721	108095	1.2976e+06	484870	112158	588896	667931	703959	65763.5	58666.6	225943	192770	245435
C21 H22 N2 O2	4150.91	48037.5	74357.2	1.72198e+06	2.21197e+06	33055.8	47507.2	45666.4	48205.8	41344.2	48025.4	44624.8	119496	2.45899e+06	58309.7	57418.6	4.48004e+06	4.42966e+06	4.32352e+06	4.93097e+06	4.88037e+06	4.86775e+06	4.06733e+06	3.84826e+06	3.76346e+06	3.61801e+06	3.61532e+06	3.65825e+06	4.15614e+06	4.37186e+06	4.33692e+06	19801.7	122541	116420	175622	188512	189281	151332	1.74531e+06	145822	154854	166828	182043	114978	165038	151961	2.32041e+06	2.21013e+06	2.16917e+06
C21 H22 N2 O2	28453.4	636244	83510.5	573727	79526.3	88507.6	79577.1	582036	309540	267472	107315	672127	793830	124039	90902.1	62656.5	79765.9	73147.8	79269.3	92483	95645.1	99664.2	89407.4	79006.6	59555.3	73045.4	83251.5	71925.6	85061.6	59805.7	41887.7	2.04354e+07	2.12282e+07	2.02103e+07	3.29127e+07	3.40876e+07	3.31301e+07	2.26735e+07	2.29475e+07	2.46834e+07	3.48937e+07	3.32107e+07	3.33507e+07	1.96946e+07	1.73092e+07	1.85543e+07	9.25241e+06	8.84531e+06	8.83551e+06
C21 H22 N2 O2	11997.7	2.57498e+06	2.37313e+06	2.08319e+06	2.58812e+06	1.98471e+06	1.74168e+06	1.05268e+06	1.1077e+06	1.18238e+06	3.17267e+06	2.91684e+06	2.99422e+06	2.98797e+06	2.99317e+06	3.23763e+06	4.31401e+06	4.2732e+06	4.1763e+06	4.77723e+06	4.73705e+06	4.73027e+06	3.95496e+06	3.74618e+06	3.67317e+06	3.54586e+06	3.54573e+06	3.59271e+06	4.0887e+06	4.30858e+06	4.28001e+06	433746	317293	784564	1.01131e+06	646045	632588	2.21891e+06	388589	450512	2.87156e+06	669819	504966	833181	1.01041e+06	672554	2.51925e+06	2.41025e+06	2.18071e+06
C21 H22 N2 O2	6096.89	34408	18310.4	19252	11492.7	12340.3	11934.7	10558.2	10923.2	10897.5	18249.9	15904.1	31669.4	15020.8	14584.6	16083.7	86473.4	86429.1	88099.6	95242.4	84770.5	84738.6	76863.1	72213.3	69143	74666.9	78799.7	86361.4	74432.1	85390.2	88326.3	22190.9	16953.5	17103.1	15635.6	16558.6	16247.6	23385	20848.4	46222.2	51218.5	35576.2	49514.5	34254	31711.2	31813.8	54658.7	47950	48073.5
C21 H22 N2 O2	8207.88	222536	285521	242949	217925	172794	171612	250235	219882	223592	216374	423292	231481	131083	100683	266716	101791	73873.4	20688	86304.6	82394.7	32203.2	79114.8	96141.9	53593.9	49123.1	27955.7	46029.6	87475.1	86135.5	80344	9448.15	8554.12	11283.8	10095	19395.9	23445.6	14934.4	23024.8	33240.8	18762.8	13914.4	18254.1	66551.9	67817	67293.7	144657	76434.1	90495.1
C21 H22 N2 O2	248777	846721	685150	1.17287e+06	750749	1.13676e+06	625656	862817	704277	807348	813985	435451	515187	455816	613162	631525	909628	1.17691e+06	1.13198e+06	1.89538e+06	1.37472e+06	1.85711e+06	1.86433e+06	1.25792e+06	1.02615e+06	1.30394e+06	945132	727517	799446	1.09261e+06	697665	440769	337208	594472	830696	452472	1.18447e+06	587651	790064	607215	481902	488168	409833	347067	817641	787242	1.074e+06	443483	459146
C21 H22 N2 O2	8547.54	13596	10929.3	9351.64	7695.75	11686.4	9403.51	7096.92	7097.01	7514.65	10265.1	7498.22	10069.6	7405.69	19584.8	21648.7	76752.2	62540.7	88174.7	71137.6	69527.4	75783.9	75456.9	81262.3	52456.2	63214.2	83785.4	67435.1	88347.4	72458.2	69074.6	12484.9	9143.99	16625.9	15350.6	10227.3	13401.4	17911.6	11310.5	18108	17009.7	10640.6	13678.1	19117.7	18915.3	17556.7	43459.4	35481.2	33302.7
C21 H21 N2 O3	2317.52	3506.96	3636.18	3715.1	3868.13	4066.68	5082.91	3748.09	4164.56	4312.98	4763.52	4671.26	5224.22	5312.87	5407.95	5642.76	2528.99	2561.39	2547.27	2505.01	2676.17	2663.63	2811.06	2721.2	2739.89	2818.39	2831.52	2934.61	3019.16	3174.03	3228.52	53240.9	52637	35696.3	83746.3	103223	41498.6	99600.2	67655.5	98742.9	182133	145020	150566	199285	201198	354618	10962.2	3126.64	5613.65
C21 H20 O11	6923.04	848152	725604	974711	930879	862822	897350	726602	774766	617771	644918	882195	898538	914498	790314	858459	10210.3	9662.51	9927.55	11016.4	11154	10612.5	10058.5	10165.3	10582.4	10350.5	9929.04	9897.59	9826.04	7369.36	9941.94	8777.81	8572.27	8713.67	10206.8	10202	9841.27	10634.4	12372.7	12872	10268.4	10359.1	10862	15529.6	15975.2	15416.9	284410	254642	284679
C21 H20 O11	12207.8	894763	955385	958325	646059	649886	655791	868460	875796	828733	625791	588483	673788	758122	835811	791066	16514.9	17709.8	17476.3	16594.4	17494.5	14423	22317.2	25547.5	25389.8	13180.7	20806	19443.6	14012	16658.1	14316.3	13855.5	14101.7	13792.1	14926.7	15703.1	16930.8	16454.1	16858.5	16636.1	16412.4	16292.8	16737.4	17870.8	19328.6	20485.8	279906	286428	305378
C21 H20 O11	12697.5	951111	950080	843655	783643	748667	658869	723585	743670	881886	476618	475058	551610	793268	667545	721177	12719.9	12237.1	14884.2	12313	12960.1	12476.6	19283.1	21633.6	20287.6	18548.2	12147.3	12156.5	17927.7	12226.2	17090.8	12997.1	12626.5	12481.5	14254.5	14641.7	14400.4	14151.5	14396	14428.4	15081.9	14607.8	15199.4	16575.7	16126.5	17287.3	264425	241238	246049
C21 H20 O11	15835.8	274333	242464	302266	335748	366399	381167	343884	382298	356672	319399	323025	285342	372392	409724	392244	15740.6	15757.4	15971.4	16517.3	16221.8	15998.8	15697.6	16207	16716.9	15663.3	16181.2	16067.6	16309.7	16765.7	15933.1	15950.9	15923.6	15552.5	16087.3	17180.2	16429.4	16152.1	17982.8	17687	18383.5	18104	18442.7	17811.2	17710.8	18968.6	97591.9	98038.7	93805
C21 H20 O11	6987.44	546515	613203	592909	494956	442688	445491	342210	300602	412574	427315	421432	494053	449591	495018	505590	15270.9	15096.4	15632.1	20508.7	32274	27018.8	15403.5	37367.9	28139.3	16790.4	15569.1	17184.4	19619.2	16031.9	18316.5	7331.47	7297.76	7310.92	9761.31	8568.4	8684.6	8882.75	9828.46	10134.5	9349.09	8889.57	9043.24	14226.6	11130.9	12154.9	180152	132301	143565
C21 H20 N4	18149.2	1.16569e+06	1.17748e+06	1.10388e+06	1.22425e+06	1.22743e+06	1.20192e+06	915279	845776	830186	1.21326e+06	1.20231e+06	1.17855e+06	1.18701e+06	1.15299e+06	1.11976e+06	16370	15920	15397	17126	17264.2	15735	14732	14325.2	19846.7	15173.2	16160.6	20810.1	14275.3	14162.2	14369.5	28686.9	18027.9	14577.4	11675.1	12209.5	11870.4	21241.2	21944.4	14469.2	12858.6	25865.6	18694.8	45425.4	40865.9	40948	261484	267231	136154
C21 H20 N2 O4	7173.85	23383.2	20823.4	23005.8	21685.2	19108.8	17768.1	19534.6	20677.2	20984.5	21899.3	19908.6	21458	18888.1	18667.3	16725.1	10197	10355.6	9012.77	11594.1	10759.9	11306	11681.8	10172.9	10676.2	10089.4	10431.7	9809	10348.4	10900.1	10340.9	117461	68620.4	59827.7	189596	227328	193474	143298	144564	125410	182786	116264	100946	223759	236108	311593	43036.8	55544.7	49718.3
C21 H20 N2 O4	7076.93	21477.6	12372.8	23570.7	6902.98	6825.72	21226.3	6434.64	13031.4	16973.9	14801.9	7110.9	6843.7	21743.3	18419.6	11805.9	9699.32	6882.65	7994.96	9151.43	11461.9	6600.51	11196.3	10982	6524.91	6650.99	15004.5	6484.23	6299.41	10698.9	6383.86	439769	431878	443773	849997	838889	899370	643935	712515	603115	776399	732403	662447	1.00503e+06	1.01266e+06	1.09749e+06	226149	265362	242760
C21 H20 N2 O4	9672.87	167133	169447	160587	183174	158981	153334	135647	135224	143368	128366	127789	113862	77177.6	129143	100575	19095.4	17712.8	20309.5	19068.7	19832	25569.2	20212.2	17866.2	12277.4	18299.1	15319.5	17412.7	22169.4	12774.8	11036.1	6.13667e+06	6.27104e+06	5.96789e+06	1.26489e+07	1.24952e+07	1.25704e+07	9.5058e+06	9.40736e+06	8.8781e+06	1.08689e+07	1.09651e+07	1.05399e+07	1.4406e+07	1.42325e+07	1.46179e+07	3.55955e+06	3.49685e+06	3.47099e+06
C21 H20 N2 O4	6421.5	17239.9	19354.8	21879	17785	18355.4	20453.3	17520.5	18582.3	19268.6	14970.7	20845.7	19714.3	16610.6	16124.4	18912.6	8581.06	9646.17	9552.57	10738.6	10094.2	10331.4	9896.48	9098.16	11403.4	9462.31	9108.05	9176.98	9657.16	15925.7	9084.94	222118	161367	138321	279674	284700	319422	260696	277043	254787	223369	206748	209921	462368	515897	518483	84734.3	116034	104863
C21 H20 N2 O4	8021.92	6757.6	6754.22	6654.49	6233.18	6345.5	5722.33	5693.86	5743.82	5930.59	6109.17	5672.67	5961.71	5689.43	6145.38	5468.38	7709.26	7690.84	7410.29	8253.29	7410.01	7350.25	7040.06	7164.9	7047.96	7383.66	6628.42	7001.35	6431.94	7023.96	6843.01	114804	100646	117384	191702	210451	230572	119090	129710	126572	206929	182389	203116	120550	130310	138097	51945.6	53178.8	39811
C21 H20 N2 O3	11754.6	14611.6	14571	21278.5	21351.5	19311.5	20708.8	12315.2	12387.4	13866.4	15070.4	14393.4	14175.4	16717.6	14290.8	15946	22787.7	21103	23502	22905.8	24233.9	28814.2	19634.8	18950.9	17268.2	21683.6	18625.8	19438.3	15689.7	16035.7	14870.1	720642	726670	724607	1.34887e+06	1.31228e+06	1.75961e+06	1.23342e+06	1.07777e+06	988745	1.22011e+06	921148	985076	3.98804e+06	3.86042e+06	3.52259e+06	469116	485512	493205
C21 H20 N2 O3	6053.53	15802.6	8641.19	6756.62	6925.24	11401.2	6654.67	9738.52	9194.68	10281.3	9026.78	17808	15235.2	8889.01	9767.9	17388	4637.36	4620.31	4720.97	5128.45	7924.16	25119.9	13902.3	12573.4	20176.7	21933.9	12387	10590	4934.46	5301.56	18965.9	40872.9	39153.5	39378.8	62176.2	74475.1	53945	71610.1	58971.1	82545.1	94004.9	144232	138403	370228	280159	313847	43751.4	7290.77	36976
C21 H20 N2 O3	12661.9	2.39671e+07	2.30583e+07	2.3815e+07	2.61566e+07	2.41862e+07	2.2659e+07	1.65264e+07	1.67134e+07	1.75686e+07	2.05679e+07	2.04987e+07	2.09521e+07	2.16729e+07	2.19805e+07	2.21433e+07	1.35811e+07	1.33976e+07	1.27377e+07	1.98181e+07	2.02834e+07	2.10414e+07	2.31903e+07	2.23173e+07	2.16644e+07	2.18298e+07	2.11133e+07	2.04577e+07	1.86428e+07	1.87662e+07	1.9555e+07	5.79662e+06	5.89567e+06	5.70889e+06	1.2285e+07	1.1918e+07	1.19771e+07	7.98678e+06	8.2662e+06	7.89845e+06	1.03664e+07	1.07628e+07	1.10016e+07	1.0163e+07	1.11218e+07	1.05913e+07	1.70163e+07	1.62067e+07	1.65782e+07
C21 H20 N2 O3	4926.3	7204.85	7108.24	7439.49	7341.73	7322.6	6427.91	6986.9	7209.1	7442.18	7104.09	7211.41	7995.66	7714.58	7621.05	7647.33	5256.44	5098.2	5171.41	5218.24	5534.29	5372.39	5405.54	5360.23	5224.06	5398.31	5504.61	5556.98	5549.07	5687.98	5556.51	53257.8	44733.3	47656.3	107521	80395.1	92869	74532.1	64850.8	60749.6	84053.7	78322.8	94245.8	149156	166048	167220	12442.6	5893.11	18241.6
C21 H20 N2 O3	137045	536470	911957	838069	988319	417214	889082	1.01231e+06	860212	766090	1.28324e+06	873630	890832	1.3062e+06	1.06311e+06	1.03176e+06	568739	504169	418749	673762	727504	707657	739574	1.19573e+06	751917	735200	797670	912947	787724	634886	761631	650830	469208	635544	812353	686428	734991	510985	437668	380161	266771	457467	331346	468368	355091	510843	631428	594479	1.3642e+06
C21 H20 N2 O2	5163	33820.4	45384.1	29977.5	21632.1	22755.1	24734.1	22959.3	31204.9	29585.1	25637.6	32940.7	29739.9	17345.3	24543.9	17724.2	6027.06	6137.53	6268.12	6869.26	6915.94	6982.65	6981.48	6723.94	6653.17	6509.71	6391.07	6477.44	6442.23	6526.75	6770.52	30948.2	26397	30961.5	77410.6	82769.5	83768.8	104894	111421	109796	81790.1	97214.9	91595.4	100540	90847.8	103264	20379.3	17160.2	24995.8
C21 H18 N2 O2	6504.34	8494.14	8663.85	7961.22	7841.54	7949.69	7688.08	7215.89	6770.79	7693.51	8172.67	8454.9	7442.34	8283.26	7909.98	7846.48	6378.49	6358.74	6241.74	16368.7	7690.7	7268.62	10531.9	9737.15	11064.9	6137.17	6015.81	6033.05	6146.67	5982.38	6132.05	137771	103028	141654	217318	231222	216553	216844	235271	238859	189798	199168	208177	272736	268905	253684	76465.8	58084.8	72248.2
C21 H16 N2 O2	7953.43	6291.71	6194.5	6389.31	5948.8	6105.48	5598.15	5557.84	5194.92	5547.8	5768.6	5826.47	5534.35	5648.34	5386.95	5351.77	7371.98	7123.84	7336.23	7918.81	7928.51	7674.28	7831.94	7761.43	7214.49	6411.52	6437.89	6300.42	6147	6325.26	6190.01	39607.4	37645.1	39245.9	77532.5	84063.1	88890.8	74596.1	79916.8	77446.8	65518.6	80506.2	70219.4	79698.6	72522.7	80660.4	8642.23	14302.4	6300.68
C20 H41 N O2	5428.02	7788.84	6164	5746.31	5939.32	6250.22	6389.79	5524.16	5662.22	5949.98	6048.52	5888.31	6219.82	6176.21	6456.35	6182.49	6127.37	5948.69	6065.89	6103.03	6050.87	5802.35	5826.81	5728.22	6141.42	6105.41	5643.09	6294.32	5967.27	6528.52	6417.27	6167.73	6692.09	6086.59	6433.79	6482.15	6717.85	26073.7	31188.7	32482.9	7378.39	7476.21	7489.21	7574.14	7899.94	7668.59	39337.7	44256.1	44862.7
C20 H37 N O4	9509.78	161637	176308	145735	164927	193654	161042	177006	152243	148369	168119	171516	154932	211330	164020	213470	8176.29	8086.19	14019.4	8519.95	7993.71	7969.42	7753.13	14451.1	7736.88	7563.56	9514.68	8513.35	10690.8	26543.8	7694.09	7246.78	25225.7	13055.9	7154.9	7217.37	18155.3	10620.8	13079.1	18752	19818.5	15749.7	8653.74	9391.57	9331.66	8454.35	66895.3	58787.6	66190.9
C20 H33 N O10	9709.35	304571	345242	328070	267872	228301	156292	120643	109366	99828.3	360317	351693	385732	712846	810001	827914	9146.6	8961.72	8775.35	8935.48	8610.22	8667.66	8634.3	8207.15	8303.02	8057.55	8386.66	8215.14	7835.41	8391.64	7703.61	7098.37	10586.5	7032.31	18644.6	15968.9	15835.4	7048.9	7753.4	8117.41	13226.1	8797.47	11308.1	10630.2	7821.82	7442.32	77869.9	89854.2	90428.7
C20 H31 N O9	5972.21	165202	146335	159954	148119	160922	114987	94545.7	104977	111343	161290	144139	149921	164943	159081	158791	5948.88	5818.33	5619.7	6515.25	6708.81	8123.68	6311.66	6307.81	5992.22	5426.14	5540.61	5299.41	5215.05	5215.41	5378.07	5614.93	5891.04	5616.44	6522.3	6309.61	6217.23	6407.47	7316.59	6877.72	6628.85	6474.01	8126.68	7678.84	7310.3	7348.73	46041.3	40694	48404.7
C20 H3 N O7	50534.1	3.7899e+06	3.98517e+06	4.05578e+06	3.69882e+06	2.93518e+06	2.93941e+06	2.78661e+06	3.31069e+06	3.28754e+06	3.44795e+06	3.04345e+06	4.1049e+06	3.5499e+06	3.07283e+06	4.2042e+06	216717	263958	311850	367269	289910	281424	262581	353368	395931	232433	309707	316830	283740	91579.5	252664	76013.6	51357.8	56406.6	70869.8	86855.7	85244.1	56291.1	67701.8	57084.9	81987.2	84286.2	70158.9	54130.4	56743.7	69218	1.42378e+06	1.18306e+06	1.50193e+06
C20 H29 N5 O6	4411.09	137872	78362.8	156673	126504	133946	128714	186940	194785	142050	171884	170749	149364	228918	175195	264021	5911.18	5728.03	16468.1	13158.6	13914.7	14536.7	10165.4	5465.65	19392.8	22402.1	12684.3	14870.2	17938	13849.1	22231.2	71712	68395.7	78533.3	99927.5	120740	107623	103034	89097.3	105013	111259	105347	106506	123220	166554	176939	61546.1	57274.9	64151.3
C20 H29 N O13	7145.93	98211.3	76622	84418.3	86747.6	86611.1	87056.5	75039.8	82240.9	78973.1	74377.8	81725.2	63644.2	91141.6	96900.2	117825	7028.43	6952.42	7007.11	6746.74	6935.21	6880.02	6719.68	6646.51	6647.79	6548.03	6636.97	6551.16	6652.15	6500.23	6581.1	24176.8	36065.5	25702.6	61198.3	62641.1	67898	32990.3	39649.6	33084.3	59427.2	50685.4	44587.5	50627.5	44848.1	43858.5	45742	34302.1	41244.9
C20 H26 N2 O5	17637	1.59514e+06	1.61513e+06	1.61049e+06	1.42394e+06	1.49306e+06	1.62397e+06	986257	925970	849681	1.62506e+06	194686	211140	219052	206310	167210	238315	239118	240140	339258	338064	40689.7	282495	48955.3	294401	331359	47247.9	412268	281631	259411	256580	93150.1	103506	72914.4	139227	163258	167234	11921.3	117357	19924	27128.6	119254	22481.6	142133	206987	14558.8	835538	57298.1	703127
C20 H26 N2 O4	108278	87218.4	87325.5	87109.4	108817	77312.7	82512.8	72402	73757.3	74863	63630.8	68665.9	59157.3	50812.4	58138.5	52097.3	181508	170407	151577	213211	183988	167290	174298	165076	166318	145480	132067	135393	116473	128536	126622	479298	476566	488207	380573	326452	357810	334120	331319	347531	450965	432483	478142	649185	595880	610602	165993	107681	89596.6
C20 H25 N O8	8385.62	283653	270766	287708	294350	259815	263490	136362	144250	162203	349916	354982	350364	537009	507803	531893	7346.45	6984.25	7147.77	7983.47	8380.26	7713.06	7398.1	7652.07	7235.81	7845.33	7803.94	7252.05	6345.1	6198.24	6505.66	4836.14	4971.5	5135.3	5455	5232.46	4925.03	5060.69	5482.76	5871.23	5168.76	5196.63	5230.37	5270.46	5583.65	4889.04	92571.1	100071	89361
C20 H24 O9 S	21851.9	1.60794e+06	2.2808e+06	2.51817e+06	1.53249e+06	1.61836e+06	2.33728e+06	2.24749e+06	2.29092e+06	1.64017e+06	1.29759e+06	2.26496e+06	2.40283e+06	1.52609e+06	1.56578e+06	2.38642e+06	36485.4	33986.9	33446	16171	20610.1	22818.2	35635.9	28241.9	35954.1	24463.5	47406	24734.5	20250.3	28366.4	26477.7	15117.3	14244.3	14288.9	20332.5	22220.3	19516.5	13139.8	13776.3	11554.9	12331.4	13400.1	13334.2	13383.2	11896.1	9820.23	520075	304115	190491
C20 H24 N2 O5	142213	1.13863e+06	1.29332e+06	1.1062e+06	1.04485e+06	1.09377e+06	1.22201e+06	1.57777e+06	1.45954e+06	1.09452e+06	428467	675792	562422	347423	473734	356534	309110	332565	209775	402721	325847	321381	97873.2	131102	270235	230852	203318	257484	184938	133991	168943	20117	30894.3	25311	31443.7	23472.2	24356.5	24742.8	52052.8	28068.2	21245.2	39074.2	37848.2	49609.5	42325.6	51732.2	274188	217336	240459
C20 H24 N2 O4	11912.5	1.3912e+06	1.41106e+06	1.40694e+06	1.26385e+06	1.32789e+06	1.44902e+06	880079	803932	753315	1.56759e+06	1.77407e+06	1.62772e+06	1.58997e+06	1.5302e+06	1.73905e+06	211023	214506	190027	251995	295794	319447	252790	246500	256603	297141	318569	385337	287483	301900	261591	105626	115035	86647.3	162246	185979	203569	85468.3	146142	64111.4	95982	144145	90241.6	187462	267363	121312	656762	614053	659589
C20 H24 N2 O4	7637.11	88017.5	78450.9	101261	76541.5	64346.6	60098.4	58259.7	64153.7	55210.1	73880.4	109554	99261.1	86863.1	87646.5	103320	8292.5	7532.94	16387.8	17594.3	32733.3	26831.7	23642.8	27104.3	10426.2	29250	22431.4	26854	20877.3	10357.8	33982.5	26847.4	57874.5	63748.1	46279.2	20506	78665.1	19378.5	52093.3	66741.2	81117.7	47337.7	94210.4	132052	95044	128955	50749.7	49403.7	42430.9
C20 H24 N2 O4	19736.3	1.83708e+06	1.84705e+06	1.88705e+06	1.6555e+06	1.67051e+06	1.79479e+06	1.68675e+06	1.6732e+06	1.54385e+06	1.81937e+06	1.77748e+06	1.84686e+06	1.69783e+06	1.58732e+06	1.6916e+06	4.92649e+06	5.12547e+06	5.22292e+06	8.48549e+06	8.69767e+06	8.0189e+06	5.87403e+06	6.18862e+06	6.35391e+06	6.55759e+06	6.54177e+06	7.22749e+06	6.96059e+06	171008	6.49305e+06	187871	241044	218673	423717	406517	422312	277838	248841	270041	375992	307534	295937	427242	444734	487281	3.05034e+06	3.06356e+06	3.13547e+06
C20 H24 N2 O3	56045.5	11014.2	9649.65	19292.4	11991.2	13200.8	12576.1	9568.52	13933.4	8124.6	17627.8	23179.9	7043.36	6182.02	5093.4	7441.71	156625	82920.6	39616.9	81937.9	160474	126788	82730.8	62523.4	63784.4	39345.7	65828.8	53311.5	60851.5	59972.6	67660.6	286072	284195	161149	113977	94340.4	211933	165147	151092	152721	253421	230725	115235	262002	244203	280836	102827	92618.5	21721.4
C20 H24 N2 O3	13163	291449	302718	330203	266259	260727	249159	266915	270855	295654	278782	306725	299437	241145	216037	240065	204923	184022	187665	271424	271036	256689	210300	246266	225347	221931	235599	251733	272671	257196	262234	457128	929504	486511	1.08962e+06	1.0984e+06	1.02026e+06	661863	850050	799501	993963	780620	980665	1.27251e+06	1.24718e+06	1.32567e+06	445920	406438	551302
C20 H24 N2 O3	17474.6	577826	579109	505218	643308	602282	574381	367783	397440	384340	652855	520499	599307	656724	629421	655354	85796.1	82885.6	75754.6	109342	109204	101622	95895.8	92784.3	95415.2	86726.8	80166.3	83624.7	82608.5	82037.2	92722.4	359120	363273	362388	286928	257300	293386	240455	224733	229259	371980	343926	388698	557827	513353	517505	150699	171016	93157.8
C20 H24 N2 O2	6514.01	407130	404116	432508	416418	383321	396251	414753	410499	400921	396523	364740	366250	317568	353700	322375	234331	255992	227620	367001	347040	383939	326446	288709	298227	270985	296975	288238	255282	276274	269593	2.38429e+06	2.30285e+06	2.4693e+06	3.60916e+06	3.6136e+06	3.48463e+06	4.16514e+06	4.05316e+06	4.04383e+06	3.81902e+06	4.11462e+06	3.74911e+06	5.559e+06	5.56044e+06	5.4545e+06	1.63181e+06	1.61041e+06	1.65519e+06
C20 H24 N2 O2	8258.01	9016.65	8427.71	9053.66	8913.3	9275.68	8392.18	8862.17	8978.94	9134.56	9279.02	9154.98	10995.5	9291.36	9333.96	9443.52	8002.01	7924.63	7650.71	7670.73	7908.54	7769.78	7834.85	7640.64	7689.93	7770.53	7996.18	7720.39	7819.08	8105.69	8072.36	311197	285547	401547	508747	460027	584064	275096	319382	338981	370378	311671	388415	940646	932426	1.07225e+06	126961	148663	126089
C20 H24 N2 O2	14814.6	395717	422871	404283	407089	369571	347625	397660	389039	414452	309452	329121	357490	315091	302451	283877	159299	125806	107218	217090	192052	217724	231909	191558	185000	145870	134984	153440	150389	146599	168533	1.18051e+06	1.1743e+06	1.09453e+06	1.8704e+06	1.74761e+06	1.86345e+06	2.18038e+06	2.09863e+06	2.20264e+06	2.17301e+06	2.35768e+06	2.0416e+06	3.62311e+06	3.87145e+06	3.7953e+06	1.03245e+06	1.02296e+06	995230
C20 H24 N2 O2	6137.31	407130	404116	432508	415740	383321	396251	414753	410499	400921	397427	364740	366250	317568	353700	322375	234331	255992	227620	367001	347040	383939	326446	288709	298227	270985	296975	288238	255282	276274	269593	2.38429e+06	2.30285e+06	2.4693e+06	3.60916e+06	3.6136e+06	3.48463e+06	4.16514e+06	4.05316e+06	4.04383e+06	3.81902e+06	4.11462e+06	3.74911e+06	5.559e+06	5.56044e+06	5.4545e+06	1.63181e+06	1.61041e+06	1.65519e+06
C20 H24 N2 O2	27165.4	37039.7	34337.5	31930.2	31394.8	32517.5	30239.1	31116.8	29311.3	31527.5	30180.4	28880	29863	33672.8	32126.7	31333	29019.9	24909.2	22712.1	29132.9	25737.7	21524.6	25675.9	28826	30372.7	20302.6	23965.4	35083.8	25415	20893.7	27559.5	256744	273896	250213	374120	456276	449895	339713	394961	372121	418281	313060	448526	861131	736422	820866	93411.7	98240.9	99916.4
C20 H24 N2 O	7652.05	35926.2	34370.9	33311.7	33243.7	31027.7	29443.9	29494.7	32022.6	30215.3	28321.3	30551.8	30012	31172.6	29639.6	29958.3	15714	15869.5	16006	17619.8	15877.6	17012.6	16467.6	16329.8	16360.4	17469.7	17114.7	18412.2	18633.7	20397	17282	5.93331e+06	5.93709e+06	5.47378e+06	9.00554e+06	9.37676e+06	9.54273e+06	5.66281e+06	6.19539e+06	6.64053e+06	8.74972e+06	7.22338e+06	7.23534e+06	1.09726e+07	1.12027e+07	1.04914e+07	2.63765e+06	2.52973e+06	2.71422e+06
C20 H22 N2 O4	33228.1	240009	304832	248358	257255	311365	295969	368000	367021	284701	138547	233089	182112	94995.8	146579	118331	203224	155602	146958	194576	190946	214940	68268.6	110259	143353	174468	158382	165938	198539	129628	184920	78063.2	92912.8	79328.1	115567	103351	104738	238723	263566	226945	117173	121479	114647	201189	179336	142529	147083	137936	149956
C20 H22 N2 O4	35059	279549	128707	305919	117334	376735	406861	213532	280542	288843	301055	468848	503523	340134	334005	387305	305036	316423	301779	480501	449459	410512	284122	277658	307381	336002	305281	370202	417641	330473	410243	467883	364454	390902	372904	389070	430665	236333	277811	280946	349312	376898	401161	488495	464038	606545	230338	169892	187944
C20 H22 N2 O3	9882.69	128965	67622.4	46757.7	55003.8	45001.7	39597.1	30600.5	22846.4	28280.7	22041.2	26753.1	20835.4	21850.7	33824.6	15062.7	37863.6	37559.4	56684.9	92428.1	67772.7	111949	91578.3	81693.3	139249	234669	262353	343108	3.19362e+06	1.56018e+06	268496	500760	510432	544942	392573	322941	403465	173403	130979	178775	403000	321200	385590	436380	412803	442002	77641.2	287178	139724
C20 H22 N2 O3	6992.96	962019	961727	933271	901264	897017	1.08465e+06	897734	940049	836968	948222	907437	899681	829680	815440	854099	389155	383595	418223	641834	690795	694712	619161	628305	702729	541406	487866	482358	699580	524511	637308	5.13155e+06	5.32183e+06	4.94069e+06	9.96546e+06	1.08161e+07	1.06772e+07	6.76331e+06	7.20552e+06	7.24931e+06	8.52869e+06	8.13882e+06	7.88245e+06	9.47561e+06	1.00936e+07	1.02773e+07	3.39546e+06	3.24453e+06	3.40683e+06
C20 H22 N2 O3	14559.1	276988	245819	270430	286407	289903	247680	197900	201830	216758	281063	272566	284792	253077	230179	226716	38201.1	11465.4	16098.1	40537.1	39835.1	41383.2	12628.3	15048.3	10067.4	49196.4	60594	46973.3	18358.4	19552	18318.3	8549.52	13259.1	10556	6659.36	6686.52	6827.89	7504.07	7125.16	8224.21	6909.24	7210.9	13982.3	12971.5	14043.4	17730.6	86235.3	86900.8	95731.8
C20 H22 N2 O3	7645.24	1.70527e+06	1.71181e+06	1.76818e+06	1.5121e+06	1.52091e+06	1.61651e+06	1.55223e+06	1.51902e+06	1.40501e+06	1.67955e+06	1.64755e+06	1.71652e+06	1.56321e+06	1.45558e+06	1.5927e+06	4.89621e+06	5.10007e+06	5.19641e+06	8.44335e+06	8.65279e+06	7.98074e+06	5.84076e+06	6.14853e+06	6.31745e+06	6.52237e+06	6.51713e+06	7.19132e+06	6.92413e+06	7.25751e+06	6.46759e+06	198043	227535	210289	391272	388208	391964	266584	232536	253103	348911	282336	292171	393051	453550	471097	3.00462e+06	3.0091e+06	3.081e+06
C20 H22 N2 O2	39232.2	246279	8.03366e+06	8.22355e+06	8.29396e+06	270908	6.92279e+06	6.8985e+06	8.02901e+06	8.00206e+06	6.92249e+06	6.16149e+06	6.054e+06	6.04479e+06	5.39404e+06	5.94765e+06	6.31869e+06	6.9379e+06	953050	8.7687e+06	8.73405e+06	8.93763e+06	7.32705e+06	7.02854e+06	6.83981e+06	6.76215e+06	6.52773e+06	6.39325e+06	7.33709e+06	6.50272e+06	6.52852e+06	5.17748e+06	5.14207e+06	4.87007e+06	8.64235e+06	8.72749e+06	9.41089e+06	7.92862e+06	7.75705e+06	7.60134e+06	7.48402e+06	7.24394e+06	7.64764e+06	8.9642e+06	9.196e+06	9.13455e+06	4.88487e+06	8.30135e+06	3.54027e+06
C20 H22 N2 O2	17248.2	215176	229731	293102	126761	231673	342849	248265	362242	69882.1	251530	228722	261987	227844	189968	139161	700372	657645	723272	1.61555e+06	1.62185e+06	1.61131e+06	1.5159e+06	1.51768e+06	2.08126e+06	776643	865650	931428	71655.1	747722	788449	5.61375e+06	5.6316e+06	5.37238e+06	9.58168e+06	9.79711e+06	1.06498e+07	9.0899e+06	8.95809e+06	8.88246e+06	8.80641e+06	8.63192e+06	9.18584e+06	1.08446e+07	1.12059e+07	1.12174e+07	3.71396e+06	3.82283e+06	3.34491e+06
C20 H22 N2 O2	6580.79	8.21907e+06	7.40137e+06	7.66795e+06	7.90327e+06	7.66269e+06	6.74838e+06	6.81171e+06	8.01837e+06	8.08163e+06	7.06445e+06	6.35748e+06	6.31476e+06	6.43986e+06	5.80633e+06	6.47445e+06	4.67824e+06	5.21143e+06	4.61504e+06	6.76815e+06	6.83025e+06	7.08062e+06	5.88778e+06	5.71973e+06	5.63893e+06	5.70914e+06	5.58211e+06	5.53628e+06	6.4423e+06	5.77499e+06	5.8699e+06	4.65894e+06	4.75469e+06	4.66467e+06	8.03525e+06	8.63289e+06	8.37054e+06	7.98832e+06	8.05691e+06	8.38398e+06	7.91002e+06	7.80959e+06	7.44896e+06	1.31921e+07	1.21044e+07	1.2262e+07	7.35755e+06	6.93913e+06	7.06918e+06
C20 H22 N2 O2	8672.36	144293	148732	140021	159983	140941	149202	132266	142211	141858	150388	153378	162956	122138	147273	143005	19183.6	20269	26370.7	17153.5	28906.7	31068.8	18944.4	6553.72	25637.9	39284.9	52415.5	33992	34482.3	34262.2	30538.7	20101	16471.2	12387.7	29754	22341.4	22909.6	49700.9	50032.8	48768.3	21631.2	22014.5	26472.8	38110.3	36339.7	40301.6	64268.5	69813.3	67374.4
C20 H22 N2 O2	13994.3	39021.6	82861.8	36874.2	34451.8	46949.3	33739.6	42838.7	66038.2	33207.5	33617.1	32609.6	42968.3	30724.3	50293.2	53418.5	31942.9	32385.5	45056.8	66217.9	66515.2	60632.7	61356.4	46001.4	66327.1	33383.5	44544.7	39769	51849.8	59241.5	55662.7	348203	520419	541143	748103	558609	579038	608522	742548	584008	569955	536938	694909	662028	584312	561736	326100	326091	281737
C20 H22 N2 O2	11507.6	106513	714443	821838	69602	51955.6	777375	688804	148850	91398	598634	68396.6	658242	41713.1	507669	57154.5	728255	856057	861865	1.33079e+06	1.1711e+06	1.33961e+06	1.13582e+06	1.03926e+06	1.06239e+06	953264	866247	852905	906948	922544	989293	975036	990264	972806	1.33173e+06	1.31279e+06	1.38483e+06	1.41638e+06	1.45624e+06	1.4073e+06	1.41535e+06	1.41425e+06	1.43255e+06	2.20865e+06	1.91381e+06	2.09697e+06	110939	904665	1.03275e+06
C20 H20 N2 O4	7960.55	16219	14780.8	15062.8	14070.1	13448.3	13369.7	12126.1	12006.8	13507.8	13221.4	12513.1	11788.6	12035.1	11597.3	10960	347933	291690	312163	341284	365949	352589	278198	280280	280189	351864	348405	335787	400254	449079	422229	25810.7	24005.9	10179.9	10432.2	9749.53	9772.67	13004.3	14037.3	13401.5	11626	41183.9	11869.1	16234.3	16145.7	16445.7	102033	99206.8	100896
C20 H20 N2 O3	8270.64	671515	702446	715981	894207	867927	395494	868199	874747	850555	481746	805793	797903	650327	585516	603326	143443	127307	131746	254887	237953	229091	79011.9	96429	99304	260546	229727	257464	128635	123685	120712	164144	84760.1	140046	263776	263763	260324	172868	176198	80063.5	228363	147225	227421	228929	112700	18611.2	279594	308173	300628
C20 H20 N2 O3	6713.08	16704.6	17567	16579.9	14060.3	14510.5	14181.8	13629.1	13648	14085	12447.3	11533.7	11894.3	12080.5	12281.7	14284.1	68650.8	19123.2	35297.7	60034.1	61412.7	86596.4	22348.1	35212.6	48751.3	77830	62459.6	75187.4	89685.5	37823.2	71352.3	71637.5	80329.9	64401.7	109650	98442.6	99571	245370	251563	232779	116201	109563	104123	201377	182719	141941	68140.2	74005	79413
C20 H18 N2 O4	8876.01	7184.1	6910.84	6791.96	6850.55	6865.96	6442.7	5984.12	6044.87	6316.84	6440.65	6230.41	6514.05	6554.25	6591.13	6163.95	7936.23	7640.85	7816.17	16439.3	24159.3	17038	24958.8	22038.2	26356.2	11895.1	10994.9	15357.4	6584.08	6363.66	6427.83	79580.4	79524	58337.2	119445	100046	118756	133662	144859	108485	87708.7	77518.5	73207.5	36151.8	41265.7	33029.4	40986.7	52083.8	52525.7
C20 H18 N2 O3	7100.5	20423.4	20101	25488.6	14591.6	7643.15	8833.36	24086	5885.09	13746.3	11101.3	14360.6	16180.1	15363	18384.3	16151.7	6718.14	6511.36	6452.05	6421.31	6460.01	6285.62	8318.29	9735.36	9381.8	6039.51	6175.81	8269.93	7929.54	7468.85	5937.65	143202	152095	139270	241014	256946	294184	133107	165745	165634	261350	251158	263032	215745	222373	232225	72667.9	90450.8	73159.3
C20 H18 N2 O2	14917	1.08384e+06	808463	826306	269126	261521	251215	1.16448e+06	833902	861120	170900	158791	125173	188653	133343	135424	2.10856e+06	190160	1.44997e+06	377771	375074	400771	353065	338754	423004	189980	161126	153090	150161	2.12423e+06	141042	5.17698e+07	5.46875e+07	5.58439e+07	7.43366e+07	7.41126e+07	7.55856e+07	6.58438e+07	7.05615e+07	7.14781e+07	7.3895e+07	7.46319e+07	7.33314e+07	6.61793e+07	5.97097e+07	6.51843e+07	2.12146e+07	2.18748e+07	2.05062e+07
C20 H16 N2 O3	14573.8	12895.9	12911.1	12741.7	11974.1	12209.4	11027.9	10990.3	11104	11482.8	11846.6	11016.7	11471.1	11098.4	11805.6	10697.9	14281.6	14276.4	13783.2	15381.6	13836.9	13751.8	13196.6	13456	13261.1	13943.6	12539.9	13269	12211.3	13106.3	13036.7	130916	111766	134418	228246	244734	248351	132544	150642	148500	238146	219007	228433	143762	151819	159826	62938.8	59610.1	53060.7
C19 H42 N2 O4	30559.6	27293.6	33016.5	31046.5	69199.1	78489	65189.5	11828.6	16004.4	13186.3	9170.61	24487.2	15724.6	52333.6	46029.9	61648.1	159559	114583	146876	147269	161703	143947	63153.5	63271.2	35264.5	88858.4	92762.3	76231.7	43140.5	49044.6	47232.6	25907.8	9835.69	8964.06	66972.1	75295.1	70695.3	8289.4	8301.98	31229.8	51969.6	38803.6	41003	48298.6	45065.6	37163.3	31326.1	21544.1	16820
C19 H41 N O9	15038.2	15803.4	10756.9	11243.1	11591.2	13378.6	10668	8271.23	5922.56	9153.66	12887.2	15839.2	18895.2	13601.7	13434.3	12045.7	14055.6	18023.3	14043.8	25024.5	15839.8	16500.7	11693.1	8744.07	15223.3	12211.7	10158.8	11860.5	8539.66	8189.62	10436.6	19128.4	12002.7	12319.5	21025.6	23614.9	22615.3	17342.9	27071.8	18020	29041.7	17086	22527.9	21493.3	20098.5	22806.3	99267.5	89072.6	104331
C19 H39 N O3	13383.1	288635	271116	277933	267347	261553	292064	308539	297724	318373	293236	285803	286440	249665	227603	254181	23545.1	32047.5	10403.5	17921.1	19793.8	24150.2	8785.24	12874	24759	6593.19	16603.8	7760.56	26666	24532.2	23624.3	22142.7	18269.2	30437.4	23354.2	27519.1	26169.6	37597.2	44693	49392.2	44094.1	44295.3	41629.3	50300.1	47312	57594.1	110421	124455	91751.7
C19 H39 N O2	6337.5	5825.52	5928.88	5424.24	5391.84	7845.48	5094.42	4854.34	4948.64	5255.82	5301.59	4879.24	5192	4951.74	5084.18	4767.12	6170.56	5951.08	5775.15	6882.38	5925.26	5636	5902.17	5573.68	5509.85	5922.55	5350.46	5746.41	5319.17	5427.15	5674.4	4804.54	4773.96	8494.64	4840.7	4615.61	4607.18	32973.9	31009.3	24395	5247.05	5013.24	4981.24	4924.07	5142.29	5076.36	59731.3	58216.4	58770.5
C19 H37 N O7	43291.3	88267.6	55885.8	53043.9	14446.6	10387.7	44232.4	56355.7	9597.56	47589.2	12738.8	36872.1	49111.7	25500.5	47683	36040.7	80951	99482.7	82691.3	32167.9	61989.7	64295.6	45113.1	283251	7999.86	56880.8	56245.1	62149.8	41361.1	52275.4	32010.2	33421.7	509902	4805.4	44972.6	33475.2	30772.7	31477.3	36466.5	314617	178218	47452.8	43272	16485.1	4834.63	34826	84366.4	60346.4	52545.1
C19 H37 N O4	15237	50326.9	19807.4	36013.6	36345.3	31355.8	30438.2	36095.6	49854.8	34397.7	36009.7	34299.4	30269.8	23633.5	33553.4	50301.2	50640.9	35720.8	30066.3	12366.1	25613.3	11060	44718.8	13954.9	34537.4	34395.1	19691	33963.1	43742.1	42527.1	41650.6	47647.4	48870	43618.1	36031.7	48018.6	56483.6	14472.6	36526	65714.8	53219.7	12826.6	49198.1	212554	194372	163082	47634.8	43596.2	73264.6
C19 H37 N O10	4511.8	143786	133330	160216	91202.7	118297	126374	105877	113395	84393.2	92684.9	145765	154256	150364	163369	160630	7840.25	8751.57	8863.65	8421.34	8296.28	7940.46	8767.4	9604.18	9497.24	9518.28	10689.4	10341.3	11497.8	7239.82	11317.7	6967.74	7009	7079.94	8149.96	8320.17	8544.99	7944.91	8809.51	8884.9	9220.73	9205.89	9407.1	10834.4	10710.4	11034.4	20524.5	26286.4	28168.6
C19 H33 N O11	19640.4	6.92243e+07	5.79068e+07	8.03563e+07	4.42932e+07	7.02957e+07	7.60032e+07	8.6776e+07	6.50154e+07	7.65698e+07	6.79818e+07	6.43748e+07	5.21915e+07	3.89405e+07	7.03427e+07	7.33802e+07	3.57199e+07	3.94526e+07	3.86582e+07	3.73729e+07	4.22269e+07	3.47986e+07	3.40294e+07	4.54171e+07	1.80434e+07	5.12461e+07	5.28972e+07	5.81988e+07	6.7044e+07	6.34253e+07	5.91744e+07	3.97884e+06	4.07906e+06	3.55514e+06	4.74199e+06	6.90953e+06	6.85571e+06	3.86732e+06	3.35649e+06	4.25932e+06	6.29015e+06	4.8762e+06	6.24996e+06	6.67371e+06	7.3175e+06	9.73908e+06	3.66699e+07	3.93553e+07	4.33237e+07
C19 H33 N O10	7965.57	44304.6	46576.3	38316.2	40224.8	36389.2	44367.9	56030.7	45828.7	44716.4	40768.8	48407.9	33093.5	51433.2	46117.4	47960.1	38225.4	35664.1	33859.8	42256.3	35182.4	32057.2	47582.6	50312.1	46792.7	50887.7	54044.6	53289.3	66291.2	57627.8	61862.7	22599.4	22413.1	26557.9	44001.8	44360.3	39449.5	35116.8	29842.1	29106.8	45794.2	36902	44368.9	59995	53035.7	48248.5	47508.3	51838.3	23461.6
C19 H33 N O10	6669.23	594038	617774	582052	593659	611941	559221	438634	494769	452409	585006	543655	597183	516084	558354	579603	21098.1	23547	26970.5	38369.9	47675.9	29599.4	45751.6	44177.2	46668.3	44475.2	34276.5	44591	37739.5	12844.2	31895.2	258450	280270	261235	606489	599021	531300	430120	470266	455179	484447	452588	493623	342916	322387	334791	298751	329459	301792
C19 H31 N O9	8715.06	734823	666280	730201	738784	721000	706998	546499	628544	579813	806363	805349	892529	1.05499e+06	1.13519e+06	1.17279e+06	8628.36	8781.49	8562.93	8692.07	8541.48	8651.04	8727.01	8378.48	8444.55	8451.25	8608.09	8269.28	8673.95	8651.87	10513.3	9243.72	9084.35	8801.04	9083.01	9009.13	8961.65	9247.88	10048.6	9969.78	10179.5	10056.8	9953.41	10421.4	9924.08	10353.7	266510	319570	298924
C19 H31 N O9	6903.9	167732	159226	154837	166883	163567	160547	143963	162211	138389	209488	207309	193154	236329	248613	277083	6834.37	6625.78	6806	6419.64	6880.44	6717.77	6566.69	6408.59	6596.89	6426.08	6425.44	6273.36	6293.41	6800.33	6480.72	6537.68	7067.84	6914.45	6695.21	6811.66	6809.58	6836.36	7659.9	7415.12	7597.46	7776.62	7532.16	7681.36	10103.9	7788.35	48978.9	47705.3	56189.6
C19 H31 N O11	20462.7	440913	820152	986747	566576	641876	663537	542571	558123	1.00711e+06	561483	607026	360988	538071	744076	584550	570530	653323	440617	454088	497698	438542	620689	646515	669680	710101	639841	703935	801866	887267	655588	33107.4	31368.5	44769.6	60730.4	58097.1	64539.3	52189.3	48516.4	51100.7	42021.4	42928.5	40524.9	87531.5	58689.8	71699.3	391481	514845	517535
C19 H31 N O10	9760.01	6.81684e+07	1.9888e+07	7.95224e+07	4.34745e+07	6.95018e+07	7.51826e+07	8.59996e+07	6.39067e+07	7.58318e+07	6.73596e+07	6.37418e+07	5.15591e+07	6.43929e+07	6.98191e+07	7.25218e+07	3.50658e+07	3.87555e+07	3.79971e+07	3.67224e+07	4.17048e+07	3.4414e+07	3.35468e+07	4.47559e+07	1.75581e+07	5.07797e+07	5.20222e+07	5.76226e+07	6.61849e+07	6.23195e+07	5.86096e+07	3.96137e+06	4.06715e+06	3.53427e+06	4.68844e+06	6.85467e+06	6.83421e+06	3.86198e+06	3.34708e+06	4.25286e+06	6.28255e+06	4.84318e+06	6.23983e+06	6.632e+06	7.26613e+06	9.72925e+06	3.60365e+07	3.88683e+07	4.28376e+07
C19 H30 O8	8814.85	63056.8	51811	57847.4	28956.8	31471.8	22494.9	39076.5	22596.4	25269.5	36801.2	23782.7	54351.4	29360.8	40181.4	17778.1	7103.77	6829.65	6866.53	6722.06	6621.86	6205.98	6255.31	9137.85	5903.23	6030.45	5576.44	7895.74	5245.63	5562.75	9583.03	4342.2	4501.4	4349.42	4699.27	4608.38	4297.34	6409.1	7697.5	6836.66	4457.43	4758.29	4420.57	5038.41	4921.53	4752.38	9803.38	6924.48	7735.31
C19 H29 N O9	6777.21	45942.3	53451.1	50352.4	31253.1	45594.8	9029.88	13621.5	5532.72	15748.7	34613.6	14234.5	19553.8	29591	29400.7	19066.4	6654.4	6497.15	6283.51	7250.64	7453.53	7136.68	6989.07	7106.66	6613.74	6946.43	6086.1	5812.03	5788.23	5702.2	5871.07	5975.22	6260.81	5961.19	6913.7	6679.68	6573.49	6757.57	7259.57	7235.52	6965.16	6794.18	6906.95	8039.15	7644.19	7675.29	9795.28	12021.9	9869.45
C19 H29 N O10	11591.5	266115	522245	652575	421456	426962	605971	468832	507065	763165	429713	420791	224488	376544	416642	430950	408746	401260	319333	282515	316170	344187	436982	489070	495645	607941	422378	557293	556299	656162	377841	16824.5	15575.1	23676	26401.2	26899.5	28428.8	30464.6	28849.1	24539.5	21025.9	21135.6	21500.5	44609.4	36482.7	33735	297261	394154	342814
C19 H28 N4 O5	10147.3	7432.57	6169.73	5296.31	5095.26	5346.34	4660.37	5337.54	6520.29	6712.44	4695.13	6206.28	6479.39	6749.41	6796.44	3991.15	14615.4	8107.47	7768.31	105138	84414.5	120796	142368	120544	129881	24836.9	37087.5	26056.4	13098.9	15454.4	5443.38	48091	44914.2	69113.8	65548.5	65604.9	59063.3	52442.8	39379	66285.2	62040.6	58128.1	52538.1	53009.3	18588.9	46618.3	40387.8	23656.8	63250.1
C19 H27 N O11	4727.77	174057	62098.7	207393	49624.6	63575.6	67189.7	249886	160596	217371	200914	183152	198726	198827	172199	403123	5184.57	6098.6	5398.98	5281.38	5361.92	5201.36	5433.11	5515.94	5693.72	6011.68	5884.77	7862.13	6091.87	6389.21	6249.72	11167.4	11742.4	11857.2	13481.8	13933.3	13717.8	16602.4	18798.5	19115	19277.7	20294.9	22029.1	27119.8	28739.3	30271.6	26423.4	33231.4	17965.8
C19 H27 N O10	6292.34	74758.5	61549.4	61266.4	35962.6	46671.9	36985.7	64168.1	61145.5	68589.4	77953.2	77719.2	74842.5	46622.1	55146.3	52731.7	312958	312717	277477	203147	188297	197251	257239	243480	243640	294568	293607	309180	441661	438722	439499	8226.11	8178.78	8624.38	10548.4	10704	9821.72	15692	11309.9	9171.6	12797.5	13379.4	12285.9	18729.1	15542.5	14537.7	124237	131210	100812
C19 H24 N2 O	7702.16	26262	26864.5	23762.4	20020.1	23217.7	30788.4	23523	23206.5	22443.4	20963	42283.2	20518.8	20369.2	23058.6	23677	15092.8	15146.2	15871.4	15024.3	14776.1	14325.9	15621.3	17032.2	17247.1	17136.8	17325.9	18130.2	21194.2	16367.1	19281.6	190344	209940	187524	202383	187247	225879	256668	280633	279944	211068	199900	197384	423776	459959	434621	72945.3	70237.7	89183.9
C19 H24 N2 O	7076.83	44428.4	43873.9	44340.5	44476.2	37459.1	37506.9	38242.4	39591.2	36936.1	38983.9	33915.4	38256.3	39326.1	37753.3	36806.5	16508.6	14683.8	17789.4	20787.5	17821.2	15063.4	21753.2	15344.2	18873.7	21406.1	16360	23847.4	21717.2	27939.8	23323.4	281848	254940	221103	418640	387875	444826	349861	313492	382688	385491	369948	357650	539311	542194	595194	155423	162101	170069
C19 H24 N2 O	16797.9	25359.3	24350.2	32668.4	24052.4	27195.6	22415.9	32377.6	30186.6	25200.9	26562.9	28224.9	25890.5	29265.3	23555.1	22911.5	17627.4	17979.1	16905.1	18538.2	18635.4	17713.5	18791.1	17186.8	17975.3	17521.9	17498	18800.8	18144.9	23691.6	17499	168375	208986	179176	350237	348139	334327	281944	274459	286767	316786	316918	353607	556920	557216	572793	101316	81407.1	103519
C19 H23 N3 O4 S	5634.3	79335.9	109917	22695.6	18080	7.50877e+06	32204.8	33927.1	9.59298e+06	82485.3	12738.2	6.13706e+06	6.96554e+06	6.37625e+06	6.40922e+06	7.755e+06	16880.4	6.80302e+06	6.37712e+06	111364	6.31884e+06	5.5068e+06	98841.7	7.11231e+06	56449.4	61717.1	6039.45	138913	15300.5	8.55544e+06	203637	507378	7332.1	435661	569070	6487.46	14578	369769	5629.13	342358	5617.01	7262.49	5469.34	5654.26	911086	5655.23	5.43597e+06	5.14451e+06	5.30759e+06
C19 H23 N O8	4085.28	121901	134172	107425	86813.4	127160	19151.6	16413.5	12433.1	31185.6	171658	41339.1	96954	173955	260726	82794.9	4346.1	4178.21	4287.49	4279.02	4439.89	4467.92	4567.68	4550	4682.76	4790.66	4949.44	5064.62	4964.98	5163.72	5153.81	7166.19	7267.82	7521.77	7706.37	8065.09	8366.61	8544.59	9856	10219.1	10447.6	11009	11168.4	11395.7	11944.6	11989.2	26225.4	31577.7	35062.5
C19 H23 N O8	3744.97	119185	117518	116989	86738.2	121791	44445.8	16072.6	17262.4	26967.1	120951	64501.2	90669	142000	165955	114951	3865.5	3752.09	3920.89	4471.99	4793.81	4506.35	4415.04	4665.04	4506.85	4918.34	4732.39	4927.13	4407.16	4401.89	4724.56	5447.76	5754.18	6109.49	6673.45	6584.69	6378.66	6952.27	7763.26	8573.08	7787.11	8083.22	8405.14	8757.17	8964.73	8701.15	23080.6	22473.3	31802.7
C19 H23 N O7	6984.87	3.37045e+06	3.34078e+06	3.29722e+06	3.41647e+06	3.31924e+06	3.16609e+06	1.51939e+06	1.50115e+06	1.65615e+06	4.2375e+06	4.51275e+06	4.51871e+06	6.88749e+06	6.79365e+06	6.73089e+06	6434.23	6071.62	6114.6	5988.15	6096.08	6017.62	6033.66	5893.66	5946.79	5844.62	5916.53	5930.81	5694.36	5798.97	5666.23	5092.31	4935.26	5049.15	5023.55	5102.63	5133.94	4921.76	5494.22	5508.62	5441.65	5535	5414.91	5321.78	5367.68	5178.27	1.33622e+06	1.28953e+06	1.20151e+06
C19 H22 O9	10031.9	1.16814e+07	1.42102e+07	1.59083e+07	1.00724e+07	1.01691e+07	1.32292e+07	1.28361e+07	1.38896e+07	9.64933e+06	1.05088e+07	1.37631e+07	1.53953e+07	1.38306e+07	1.40901e+07	1.87764e+07	237407	290587	338020	175251	163990	78522.8	178096	154919	330644	229718	239060	241008	516698	458345	270792	17030.4	17470	16870.6	23549.8	26446.5	29301.1	17475.8	18771.1	17416.7	17671.2	19649.5	20044.2	20629.1	20369.1	18548.3	1.32958e+06	1.44354e+06	1.43384e+06
C19 H22 O9	15978	159764	180763	187783	165574	178337	179407	195736	176495	161564	183255	194662	231114	171248	187999	219728	31972	27547.1	29545.8	14033	16643.9	24101.1	26167	29830.6	25995	30704.4	29376.6	30047.7	15495.8	38864.7	32855.2	29571.6	24320.4	31648.1	50876.9	57066.8	37567.8	31080	34834.8	24369.9	27235.5	40161.3	32415.7	37141.4	30378.3	28454.8	1.6849e+06	1.58817e+06	1.80353e+06
C19 H22 N2 O3	8671.85	15450.3	13361.2	21465	19333.1	12556.4	25214.1	10789.1	10730	14756.7	16692.9	18202.2	18394.4	11582.8	11605.5	17984.4	8863.26	8849.85	11001.9	9064.98	9633	9526.28	8954.85	9161.29	9540.02	8830.11	9025.15	9480.25	9024.84	8136.95	9076.53	27675.5	27081.3	31718.9	52161.6	59302.4	46709.1	57999.5	65098	66164	52067.5	46449.9	39995.2	93227.4	98275.9	101390	10821.4	17852.3	19440.8
C19 H22 N2	10399.5	14105.1	13756.4	15525.7	14114.8	13174.4	13161.5	14438.9	15337.6	14211.1	13644.1	12694	15096.7	13156.9	12326.9	12892.7	11066.4	11465.6	10539.8	11084.6	10966.2	10745.4	10690.6	10437.4	11384.1	10735.8	10312.4	9904.92	10016.3	13581.4	10602	137733	179933	151292	299426	301049	275585	232631	222630	228793	258358	264440	297404	484257	483008	498174	79264.4	81074.6	84397.6
C19 H20 N2 O2	10153.5	178144	172852	190319	222354	157280	233848	160576	177623	167668	194236	208035	218322	202666	207589	189567	15979.9	17672.5	20525.6	36220	20269.3	23424.2	11555.7	12810	20994.1	17310.5	21143.5	24887.6	12692.1	7353.64	9975.26	18219.2	16234	15118.7	28350.7	24806.9	17761.7	20835.2	23094.5	24910.7	21428.4	21647.6	21986.8	20784.6	19258.5	21653.7	63333.4	57225.7	66997.2
C19 H20 N2 O2	7328.55	34635.6	38911.1	33621.4	32085	29954.6	28433.5	28490.5	30941	36517.8	27379.9	29544.6	29030.6	30170.2	38133.6	35080.8	15843.4	15236.2	15371.4	16925.9	15256.5	16351.6	15832.1	15704	16426.9	35067.3	16477	17731	18806.7	19653.3	18844.3	493895	561191	467833	921582	957500	1.01013e+06	778465	818086	834380	872796	805688	823912	935850	1.02012e+06	1.15923e+06	227849	253708	256817
C19 H20 N2 O	14910.2	249185	238440	242915	264817	269125	237341	319295	310660	303987	242328	274517	254803	221770	188532	187522	42543.6	39515.2	38046.8	39138.2	49401.3	47293.1	24428.3	25281.8	22308.9	34165.1	32127.7	35092.9	18061.7	20726.5	17941	17915.6	20915	20950.3	33310.1	35176	35206.6	17691.5	27105.7	32890.1	25604.5	34408	28382.6	26100.5	24610.8	26643.1	89184.6	106146	87891.2
C19 H20 N2 O	7513.84	134988	146280	140311	207210	185233	189284	174306	194669	202810	207568	183904	203979	181658	177154	170203	8946.84	7192.76	7019.4	10417.4	13672.7	7152.41	13495.7	11242.2	6760.09	6873.97	8152.44	6685.44	12513	7816.22	8410.92	8337.03	10094	7491.69	7725.38	7788.03	11646.7	7752.79	8131.64	13340.9	16341.6	16003.5	8516.5	16999.4	8427.52	10747	60619.9	60289.1	69475.3
C19 H20 N2 O	7711.82	16742.8	17963.6	19141	15900.7	17395.4	16345.2	17191.2	17203.3	16920.7	14880.8	14933.4	14791.2	14416.5	15470.5	16098.5	14148.9	14426.9	14837	14162.5	13235.4	12529.8	13633.8	15079.7	14597.5	15008.5	16901.4	16014.2	16336.3	11957.4	16260	40178.9	49964.9	41385.1	68890.4	89791.3	98923	84821.4	77019	74874.7	73859.6	67036.6	69225.5	148086	150810	126771	14331.5	15184.3	16134.9
C19 H20 N2 O	6775.79	189851	185614	191583	216667	184110	195709	201410	228178	212207	181720	172798	192129	125348	137322	139679	6712.44	6675.14	6523.92	6747.4	6785.98	9626.92	6745.6	10241.5	13142.9	8565.18	11287.8	6384.54	16630.3	7049.63	15483.5	9985.91	8917.32	8973.18	10446.9	11887.9	16936.3	12895.5	15114.3	8559.96	15411.8	15345.5	17426.8	15363.3	9419.32	9087.59	55563.3	66337.1	60334.3
C19 H18 N2 O3	4236	5845.13	6072.13	5979.86	6437.22	6180.78	6074.79	5815.96	6495.63	6814.28	6976.53	6725.53	6863.07	7484.7	7855.81	8424.77	4460.28	4466.25	4585.08	4628.05	4699.89	4550.16	4579.06	4674.94	4488.89	4942.87	4890.42	5009.43	5093.3	5285.83	5258.32	27010.1	19867.2	18087.9	43657.4	45622.4	42407.3	98161.2	115318	106881	38426.1	48069.1	48555.7	132568	104819	121254	4579.92	12819.7	14284.2
C19 H18 N2 O3	9387.48	83624.4	109734	79878	65087.6	61668.8	72894.7	71365.5	76441.7	59220.7	73975.1	70570.3	78903.8	69756	50733.2	62308.5	17582.2	27278.5	24238.6	41316.1	46060.7	36350	18530.4	17761.3	33825.6	29273.7	38992.1	39349.2	50724.9	13499	45864.4	48094.7	43401.4	48838.4	73780	74329.7	62440.1	123369	133822	119200	83773.9	51438.1	72301.1	144229	130638	158066	77256.4	75245.7	80927
C19 H18 N2 O2	12358.6	980859	976434	950949	916501	912087	1.09904e+06	913551	956331	852405	962445	923594	915711	845040	830631	867698	390163	391195	420459	657748	694838	627765	642065	636007	711214	547720	495772	492386	707281	533090	674743	5.15697e+06	5.3533e+06	4.97096e+06	1.00149e+07	1.08717e+07	1.07258e+07	6.78782e+06	7.24039e+06	7.27774e+06	8.57232e+06	8.18029e+06	7.92364e+06	9.53529e+06	1.01421e+07	1.03312e+07	3.41187e+06	3.26096e+06	3.4185e+06
C18 H42 N4 O28	8516.41	472888	565369	564775	410724	420343	311801	273090	379097	347127	364802	321529	378801	447914	371728	443278	17736.9	29111.9	17971	21264.3	15913.9	16537.5	17303.2	17870.3	44312	29355.7	17113	18784.8	21340.3	17993.5	19727.6	7242.79	7825.91	7155.29	9509.15	8611.2	9262.98	8977.1	11154.3	10404	8818.65	9075.52	8590.91	15735.4	12087.3	12654.8	127629	113836	127128
C18 H39 N O3	21324.7	1.13198e+06	1.10871e+06	1.09709e+06	1.1919e+06	1.14978e+06	1.28493e+06	1.14163e+06	1.12355e+06	1.1032e+06	1.40594e+06	1.40206e+06	1.40329e+06	1.29577e+06	1.28448e+06	1.19104e+06	52068.8	52373.9	45838.7	37764.1	46212.2	39851.7	37326.3	40858.5	34577.2	33402.1	29995.8	40288	34531.4	28408.4	35350.8	101281	108908	98244.3	117641	103474	135235	121606	133560	128130	132139	136432	128421	151717	157431	159218	348177	292931	311474
C18 H39 N O2	7199.81	430328	426133	429220	445081	442339	448164	527075	521503	538656	525255	529155	525911	435821	399531	366732	6818.91	5152.66	8526.25	7835.05	5135.01	4855.06	7849.04	8311.01	7089.03	7768.73	4847.15	7970.26	4770.38	6281.65	7664.43	30654.4	34129.8	32790.6	34505.2	44542.2	47782.9	50961	45936.7	40622	48199.4	43125.7	43635.2	55171	45185.4	57209.1	119105	118449	112978
C18 H37 N O5	7197.39	250878	213380	242119	189280	187950	181953	203014	206119	205907	237561	222286	239513	272369	263683	222230	20320.4	26480.7	27384.2	7333.71	12161	12757	23091.7	27120.7	27411.1	34028.7	19197.8	18536.7	19076.3	26722.7	27787.1	206874	188274	205789	301711	285239	289749	348922	400241	396776	341131	324788	336610	202191	190751	187982	199219	178972	155648
C18 H37 N O2	20721.6	72520.4	102077	65571.2	82057.2	70701.5	83236.9	85283.8	74097.5	97265.2	77508.6	149763	188962	109421	61543.1	70936.9	9274.46	9430.08	9319.78	8830.26	20873.6	9017.38	16054.4	16082.9	13742.6	19137.3	9369.79	12325.5	12842.9	9829.85	10134.5	55882.5	10543.5	10899.8	25981	45081.3	45729.6	33490.8	20424.6	28263	15644.2	36505.3	13670.3	25212.1	15507.6	25804.9	29755	44837.8	19543.1
C18 H37 N O2	7455.55	7476.08	7130.11	7117.96	10744.2	5430.38	7196.03	4906.11	5443.36	5020.98	9681.81	5101.56	8312.11	6595.51	6345.77	6757.69	8427.09	15704.6	8629.74	6049.95	7768.38	8220.27	6245.09	11343.7	5950.81	6994.41	8326.26	6641.41	7546.11	10119.8	9364.82	7835.32	5692.09	9401.01	5020.32	5243.02	5217.56	49141.2	46019.7	52640.2	8056.78	8958.45	8171.23	8500.31	6258.24	5521.91	95279.1	81690.6	97567
C18 H37 N O10	5755.11	151211	128269	153618	110141	112765	83676.8	135699	156993	175718	121740	140775	135980	155312	129033	194908	5639.14	5676.11	5705.52	5712.13	5752.81	5510.93	5676.4	5694.21	5799.03	5954.14	5660.94	5701.26	5769.67	5956.95	5733.65	6622.21	6983.98	6866.72	7548.74	7531.28	7144.64	7980.3	8650.94	8323.78	8066.93	8757.22	8272.97	9588.52	9523.17	9349.66	34247.9	48995.1	40930.2
C18 H36 N2 O3	57658.9	86270.8	86132.2	88193.2	249485	252187	263384	75631.2	69560.8	76807.2	186463	179560	192211	211857	202800	189490	334459	316058	316150	459977	465948	472314	240323	256297	237453	274013	284689	283472	125286	127255	121602	114343	107636	111558	282076	264130	280035	55884.4	54198.5	55539.8	212223	213637	214034	125113	115579	119544	48363.1	44541.7	47485.3
C18 H35 N O8	7193.65	187784	188027	203514	185410	210810	222590	176441	190291	180848	213187	206924	233909	221848	208458	227350	25265.4	7183.87	23559.1	29818.9	24445.8	28455.2	48705.7	44612.1	44737.2	31788.3	14778.1	34495.1	34874.2	7299.99	15192.5	17199.5	23851.5	19694.5	17257.3	20887.9	9512.85	16988.4	17286	10263.7	19883.1	10619.3	9546.96	10869.7	39784.7	27244.5	82920.8	72041.4	103012
C18 H35 N O5	15552.5	53913.7	75128.4	91070.3	53136.2	58997.8	96502.3	71740.3	79188.7	61070.7	70859.1	67496.7	74169.1	57796.8	66619	132250	46068.7	37686.9	38301.4	44316.7	56981.2	41694.9	60075.1	69626	58549.2	31562.3	36018.1	25574.7	27552	27853.7	34844.6	99714	96968.6	108079	172767	123068	142271	152084	171700	130372	146477	183998	151178	111841	107195	94522.3	69997.8	91537.9	62486.8
C18 H33 N O9	7114.31	64301.3	68721.1	64186.8	47415.3	52867.4	42363	60213.3	73140.6	61101.3	76127.3	67454	68238.2	64482	56053.3	63232	45104.5	47965.2	49657.6	45863.2	31350.1	36016.8	52977.4	47082.5	53246.4	45811.4	45023.8	48013.8	73883.9	62206	59767.5	7245.8	7140.62	6886.21	7283.2	7200.12	10621.1	7395.91	8417.3	8417.03	8082.89	9219.58	7799.71	9174.7	8837.87	9336.19	39504.3	29802.5	32337.9
C18 H33 N O4	6357.47	85935.3	119274	95929.8	125654	83672.3	133636	110650	96242.1	105549	83360	125940	89282.4	110340	163600	129866	14512.7	5462.38	15839.4	8640.93	5590.08	15524.6	10768.6	8875.79	10884.3	15141	16720.3	6703.06	18915.4	7478.97	6145.18	12743.5	19563.3	11357.7	8231.95	12632.3	14396.7	18549.5	10071.7	10847.8	22846.6	19158.5	11004.4	23778.7	11839.2	32684.1	41747.6	24710.1	30716.5
C18 H31 N O11	9117.06	7.32469e+06	9.37457e+06	7.27689e+06	5.49926e+06	7.3101e+06	3.71525e+06	2.90172e+06	4.02984e+06	5.95713e+06	3.17147e+06	4.8092e+06	2.8047e+06	5.3325e+06	6.44555e+06	6.27618e+06	2.5803e+06	2.57521e+06	2.84284e+06	2.5882e+06	2.6582e+06	2.32006e+06	5.07985e+06	3.47814e+06	4.19964e+06	5.6449e+06	5.76497e+06	4.93923e+06	7.71843e+06	7.61718e+06	5.21577e+06	230621	607401	307256	540318	671439	856022	349492	160324	164843	201667	258843	159841	227316	309466	298848	3.58301e+06	4.25764e+06	3.70101e+06
C18 H31 N O10	8794.81	134007	107462	127340	200544	195293	175903	117767	130822	129178	215891	242376	260878	22953.3	26061.8	25067.9	31300.9	29002.1	21985.1	8225.76	12801	12466.3	33716.1	48164.1	34345.3	58317.3	52171.8	51251.3	31686.9	42683.5	36068.3	11560.9	12270.2	15681.2	15719.2	7595.32	16663	13670.2	8062.13	18216.4	14352.7	14049	8198.83	8183.09	15027.8	12187.4	58539.4	55772.3	50021
C18 H31 N O10	10522.4	97065	95036.1	93224.5	95926.1	129023	76447.1	79164	77278.2	94157.5	98404.3	77122.5	96263.5	161669	174197	172911	12160	17258.7	10770.9	19785.9	17168.4	13393.7	22411	14124.1	10506.3	22312.2	24087.8	27181.2	20815.1	23608.2	19818.1	17554.2	18847.6	12933.8	51120.4	51919	53807.5	40141.1	24341.6	20807.3	35172.9	34095	30588.8	39027.9	40426.9	43718.1	44772.9	59207.2	66768.7
C18 H30 O4	39377.1	178367	163764	159819	158644	151577	191681	156790	94983.5	115247	185365	175549	172547	244502	148697	230314	51295.4	49385.8	53511.5	47477.8	47546.5	53363.7	48513.8	50083.3	57548.3	51919.6	57282.1	52739.5	52860.7	64164.7	55469.1	68398.9	66685.2	76367.1	62713.4	65724.3	68154.3	64859	82815.7	78533.4	77051.5	81396.4	84508.9	82068.8	71813.6	79355.5	60202.8	94661.1	62138.6
C18 H30 O4	21022.8	160709	222497	198905	211483	189247	245466	213823	198620	186744	182734	241915	168720	238512	246543	224945	24905.1	19702.2	38392.2	16911.3	13848.7	29772.4	18726.2	16451.5	31099.9	28400.7	24653.9	23501.7	36251.1	19118.8	14725.7	20731.7	28855.4	26603	21195.9	27540.3	27756.2	25893.6	30629.9	22844.6	42841.8	38294.3	33963.8	47673.9	42439.5	43251.5	86282.4	73983.7	64603
C18 H30 O3	52893.4	151507	150775	149159	274004	177058	151716	90716.3	98163.3	79570	166633	126605	152885	226113	244147	192069	88554.3	59289.9	63569.2	63127.4	77760.3	61698.1	88265.2	77690.7	77583.4	54577.4	29423.6	66243.1	38638.3	47546.7	47671.9	46282	37334.2	52612.1	53276.7	66298.8	64713.9	63166.4	78121.1	70078.7	72475.4	71883.8	53561	49063.7	50102.9	52245	90254.7	87759.8	88180.3
C18 H29 N O9	13643.4	658848	687701	639800	654172	703300	625727	504139	562785	523057	661502	613797	658846	646416	689791	729182	30224	37699.1	34086.8	53684.1	61634.1	40164.8	64371.2	53591.6	53472.4	64231.1	50511.5	69270.6	52844.4	33382.8	48433.3	268452	289651	267059	615720	615739	547900	443836	475246	463407	501224	467153	508091	368311	349679	364655	330425	365254	334703
C18 H29 N O8	8356.25	426300	414114	346365	227329	222829	305329	258770	344595	183691	367207	268729	299112	249575	256970	219067	8389.02	8140.42	8397.1	8012.05	8088.86	8124.67	12721.8	10571.1	8219.45	9906.25	8238.99	8286.34	8156.14	8622.41	8072.65	9130.98	8976.5	9003.12	8980.7	9083.15	9171.73	8984.71	9860.32	10226	10237.4	10015	10435.2	10298.8	10319	10366.6	97330.1	152688	112155
C18 H29 N O5	35563.3	24188	26197.9	11589.9	18117	23718.5	11197.2	11290.5	11424.6	54760.7	12144.3	11532.5	19464	15977.1	41582.1	11301.8	46032.2	127896	34993.6	53579.8	14696.1	11576.5	13899.8	12287.3	16422.8	11668.6	11794.4	11578.3	27296.7	23211.7	11833.1	21736.8	11976.7	59502.3	15638.4	18639.6	11290.6	12033	311686	165210	134795	98416.8	221421	132551	148782	188525	138970	18278.6	26999.5
C18 H29 N O10	7926.14	1.33338e+06	1.36431e+06	1.33758e+06	1.56128e+06	1.59398e+06	1.47858e+06	1.26033e+06	1.33781e+06	1.3223e+06	1.6272e+06	1.33327e+06	1.46408e+06	3.36538e+06	3.72914e+06	3.48966e+06	343476	372233	397803	542999	530587	460002	625037	653039	674773	584024	642261	612635	676995	630873	613639	66310.2	76823.2	61091.2	146761	143132	139690	70812.9	75709.5	80186.5	116306	94068.3	125636	115651	120004	125556	739606	823272	818616
C18 H29 N O10	14638.6	8.358e+06	1.06548e+07	8.03918e+06	6.28263e+06	8.05516e+06	4.49785e+06	3.5746e+06	5.12305e+06	6.63908e+06	3.79432e+06	5.41855e+06	3.44252e+06	5.83206e+06	6.93094e+06	7.13186e+06	3.15743e+06	3.16853e+06	3.42046e+06	3.16579e+06	3.07772e+06	2.6556e+06	5.62294e+06	4.08044e+06	4.71132e+06	6.08657e+06	6.60298e+06	5.46647e+06	8.54343e+06	8.71944e+06	5.73575e+06	245849	603724	322553	491524	716391	852549	344355	169863	159234	220465	296832	187859	291577	383922	340387	4.1819e+06	4.75571e+06	4.15853e+06
C18 H28 O3	19170.9	228749	159041	79508	174525	224306	233628	161630	153716	133626	215005	253791	188750	294634	267143	226823	41827.3	42768	35120.6	64462.3	58032.9	52067.7	78774.3	47139	66984.5	45181.1	41669	45338.2	52628.7	30901.4	36932.2	27842.9	18831.1	18070.3	19851.9	32969.9	18856.5	18597.4	22686.8	25563	25332.9	22655.1	37118.1	32780	39209.1	24288.7	81659.3	60901.8	80128.9
C18 H28 O3	11871.8	20974.6	14994.8	28687.1	11278.1	10463.3	12198.1	16306.3	17571.9	14940.5	15570.3	22320.6	14266.7	16114.8	18074.6	14087.3	12370.7	10884.3	15065.9	15071.8	21953.4	22845.9	14407	14529.9	14797	15179.7	13864.6	10292.6	15991.6	12908.8	12530.2	41785.2	34500.5	40685.9	47986.7	50093.8	42988.6	59337.4	63241.1	49900.9	49163.3	57000	47942.5	34419.4	35011.6	39459.7	23829.4	22537	21272.6
C18 H27 N O9	6232.51	165938	156143	170973	99282.4	297821	136565	80600.9	65654.3	109170	212022	139971	132386	169192	178445	373961	20260.3	16413.3	24783.8	33870.1	34403.6	22240.8	45176.4	33845.7	26745	30669.3	29943.9	43146.6	36823.4	45258.7	32629.3	9488.67	17719.8	15284.3	11920	10841.2	35253.1	10691.5	41370.9	40494.8	36457.2	34902.6	36456.3	74309.3	13931.9	14524.3	59804	114469	76624.7
C18 H27 N O9	5909.95	80767.8	79505.6	94460.5	81305.4	79405.3	97861	67497.9	69988.8	70963.9	85240.5	97219.5	84618.2	98589	81137.1	93771.2	5521.94	5426.21	5281.47	8495.39	6345.02	6113.82	6025.18	6049.46	5773.43	5276.35	5412.45	5200.59	5141.24	5165.09	5350.42	6052.47	6377.9	6107.17	7123.11	6920.76	6849.05	7119.9	7691.42	7708.52	7461.48	7318.48	7480.88	8755.11	8370.49	8450.36	28245.8	22452.5	24267.2
C18 H26 O10	5899.71	110956	115194	121022	122453	130052	118869	96777.9	90444.3	93023.7	89828.6	95261.5	83792.4	105352	99973.9	115733	47323.6	37743.8	37870.5	38464.6	41159	35189.6	48467.2	46175	47692.4	61712.7	67432.4	68526.8	71102.5	68490	55974.4	8293.28	12201.2	9568.55	8891.81	21899.2	11613.1	6496.23	6768.31	6974.15	6879.12	8391.85	7808.02	7067.51	7109.03	7610.48	51307.1	62628	52373.2
C18 H26 Cl N3 O	18519.8	793475	837775	809304	720145	787762	615472	694053	512973	575422	1.0305e+06	754125	610639	754804	526746	400494	229329	82065.3	198081	382216	308787	322900	298738	296362	285768	258371	246226	248006	267012	305592	263049	78774.9	81954.9	87301.7	111405	117382	102935	105712	122187	96049.3	88997.1	101891	110444	192131	70790.3	178953	98751.9	254856	197897
C18 H25 N O8	10803.3	244551	270128	234584	201039	202769	207159	228738	308117	263288	206870	178614	182670	151710	181645	192282	9727.44	9924.86	9067.14	13849.7	22318.9	10381.5	9648.9	8979.59	12537.6	8806.71	9454.16	14333.7	8448.2	9508.01	8706.8	8378.85	8052.57	8234.1	8451.13	8596.69	8220.85	8313.08	9133.25	8919.62	8793.81	8827.4	9244.64	9115.89	8612.45	8755.38	60376.5	71274.6	71073.6
C18 H24 N2 O5	6787.87	230943	186838	203106	199291	269443	308642	274952	190587	151637	180962	192710	179277	123641	129336	230277	18150.8	44423.5	21424.7	51187.3	57797.2	82769	54980.3	44775.8	25789	60528.3	80874.5	54850	31470	29294.6	23276	30048.3	57687	36034	53132.2	62638.2	76148.7	12862.3	100819	14869.7	22318.6	60706.4	52682.7	46873.7	65896	51494.6	39723.6	57968.3	49697.7
C18 H22 O22	9986.33	253017	206545	237218	210280	189214	228942	210378	211462	212232	218428	214479	222793	257414	282716	268829	9373.72	9379.09	9043.41	9287.89	9339.08	9153.51	9161.7	8978.11	8697.04	9004.53	8948.28	8696.02	8699.67	9538.13	8747.24	8281.3	8323.44	7824.41	8231.84	8232.49	8123.58	8102.16	8975.96	9230.48	9010.75	8954.52	8931.37	8671.74	8991.17	9143.22	68824.9	81075.5	83165.5
C18 H22 N2 O2	11860.6	16632.9	17369.8	17157.2	19105.5	15921.6	15377.6	23988	15922.5	17335	16765.4	20199.7	15214.1	15880.3	15716.8	16120	12181.7	19027	13411	20454.1	17616.8	11006.1	26991.9	18976.2	22881.6	12640	28148.1	13440.1	26653.8	30813.7	15025.9	50798.6	55174.6	64032.4	29478.7	30432	41076.9	11183.4	10128	11034.7	51273.6	33590.9	39553.4	80688.2	86327.8	92258.2	22255.6	21366.8	22248.4
C18 H22 N2 O	7204.86	7707.21	14519.5	7691.98	8058.96	7970.5	7544.7	7026.73	7685.24	7942.57	8008.4	7760.51	8059.4	8328.94	8772.3	8749.45	6980.7	7016.18	7042.14	7039.8	7079.3	6785.56	6964.02	6975.07	7092.41	13282.9	8962.43	6928.46	10444.4	7215.44	7019.32	446929	520856	461415	698821	755198	695707	819383	937749	909365	813385	749231	655081	968168	1.12234e+06	1.05088e+06	234575	254323	241935
C18 H22 N2 O	10257.1	33082.7	31782.2	30931.6	31128.8	29176.6	27298.7	27972.3	27820.3	28903.1	27208.6	28135.7	30875.8	30477.2	29107.1	29551.1	21322.2	14137.8	14684.4	15398	13929.9	14984.6	14609.1	15211.8	15287.6	16172.3	15440.6	16678.7	18688	18628.4	17930.1	370154	361539	372019	557847	565186	542624	761919	858121	868733	668892	714566	644277	860407	980271	870580	193598	213601	171053
C18 H21 N O8	3501.71	101645	107166	94526.3	73069.5	116747	82481	39964.4	49229.2	34677.8	159862	60173	131575	210075	238097	143454	3736.25	3593.41	3688.95	3683.27	3823.45	3849.37	3937.18	3923.87	4040.38	4137.83	4277.34	4379.37	4295.74	4334.81	4464.62	6310.84	6299.54	6642.23	6598.37	7143.7	7422.98	7608.08	8792.87	9135.7	9360.51	9886.65	10054.8	10287.1	10813.7	10887.6	29952.9	28855.2	39120.2
C18 H21 N O7	3608.44	1.19166e+06	1.20838e+06	1.10201e+06	872430	1.13874e+06	504643	202617	235127	334418	1.39195e+06	840199	1.03957e+06	1.82554e+06	2.09446e+06	1.50643e+06	3841.03	3692.96	3789.86	3888.33	3925.24	3950.38	4038.96	4023.71	4141.52	4237.81	4378.75	4481.14	4393.48	4569.88	4561.67	6363.01	6344.73	6682.26	6630.18	7169.11	7439.46	7602.9	8773.03	9099.81	9307.16	9811.63	9958.31	10166.2	10661.6	10707.6	277069	349297	388453
C18 H20 N2 O	6615.12	130373	123996	135040	160790	161667	194417	113782	135022	122234	169982	173417	188155	178883	161656	174687	6480.06	6214.17	6604	6347.42	6108.66	6054.17	6280.5	6052.74	7343.48	6098.05	6024.46	6236.56	6163.32	6042.52	6161.2	7679.41	8388.91	8402.42	7493.43	6589.32	8235.19	10117.9	7360.5	9490.81	12453.1	7928.85	14848.8	7754.36	21501.9	15242	44522.5	53147.9	48941.8
C18 H20 N2	19412.5	207534	206945	200239	148062	113818	113072	71648.1	91706.9	69985.6	181899	179497	188676	273082	260357	249257	61144.6	47910	56971.7	59240.7	59930.1	66227	97588.3	83550.4	63794.6	146613	106450	135088	125290	144200	125168	2.50203e+07	2.62247e+07	2.49058e+07	3.28943e+07	3.38705e+07	3.15665e+07	5.02133e+07	5.05722e+07	5.41339e+07	4.30173e+07	4.29898e+07	4.26891e+07	5.64774e+07	5.88336e+07	6.02614e+07	1.52056e+07	1.51356e+07	1.51596e+07
C18 H20 N2	7716.01	7887.28	13342.1	7919.45	7964.39	7899.13	7682.45	6916.45	7279.97	7231.47	7593.29	8124.43	7673.55	7698.59	15095.5	7920.79	8234.96	7397.09	8135.86	7534.34	7156.94	7325.56	9578.56	12215.8	9711.22	9079.33	6888.66	9703.88	6951.32	8215.29	6904.19	423592	424344	400835	561053	583927	582885	763862	897541	905746	541873	552439	528812	993303	1.05859e+06	981522	239944	211943	235228
C18 H18 O8	10459.4	155248	109120	146220	120448	163840	139335	63600.4	71624.3	48905.7	206161	116218	179831	275721	237517	250977	10185.4	9809.55	10169.6	11505.6	12232.7	11403.3	11077.5	11603.7	11111.8	12353.6	12442.8	11707.6	10203.4	10257.3	10899.3	10061.7	10466.2	10939.2	11757.9	11188.9	10867.7	11431.9	12531.1	13576.8	12092.5	12300.3	12525.4	12769.9	12783.8	12124.6	31643.4	35709.6	28357.6
C18 H18 N2	28496.8	217726	75293.3	130597	32220.6	174634	45381.9	82536.2	139304	83621.4	94922.1	76813.2	46614.9	96618.3	105671	47953.3	30632.8	84064.7	55344.5	155361	173908	182420	148718	56852.6	35380.2	50626.4	38137.2	148602	34415.7	134213	233707	65570.8	50879.1	102232	94367	63790.4	53757.2	82954.5	97955.9	71822.7	58820.7	81968.3	60680.5	86691.7	65786.9	70401.4	72157.8	93457.9	82592.3
C18 H17 N	31786.1	220682	220114	214241	177548	141126	139681	83174.9	102929	90721.1	199698	198767	207596	293910	279226	269389	92464.7	78332.7	86553	96892.1	98306.4	104475	117789	104716	87677.5	172066	132240	162513	140474	157537	133293	2.50535e+07	2.6248e+07	2.492e+07	3.29151e+07	3.38832e+07	3.15954e+07	5.02961e+07	5.06466e+07	5.4226e+07	4.30885e+07	4.30407e+07	4.2762e+07	5.65522e+07	5.89207e+07	6.0339e+07	1.52221e+07	1.51495e+07	1.51727e+07
C17 H38 N2 O4	67491.8	113682	108113	110433	295582	359564	298882	86948.6	75358.4	80170.9	181476	195287	187003	251124	224208	252096	376609	308751	340645	442482	445175	468981	224960	194733	202665	320960	298469	299044	120910	127997	141943	93629.4	90155	87546.2	291076	344050	303175	62943	69766.6	51357.7	194384	206672	210632	127287	141402	142411	55289.4	46868.6	56692.9
C17 H35 N O2	9496.5	9938.84	6836.76	6403.02	5984.24	6320.47	5491.59	5682.82	9366.17	9743	9374.83	9874.36	7982.09	5970.18	9688.48	5865.28	6709.82	6717.26	8839.12	10500.3	9195.91	12074	6412.41	6271.04	10925.2	11637.6	6400.93	10262.2	9880.99	6899.14	14950.4	9397.23	6825.32	12140.8	5902.88	5947.76	9149.15	68825.3	75400.2	68940.7	6317.95	14192.7	11018.6	16677.8	8311.52	6336.69	141751	125064	137055
C17 H35 N O10	8586.57	116935	99246.8	110184	95376.7	109807	95560.8	86392	56372.4	77688	109526	110993	114907	134083	133944	131265	10220.6	8926.18	8415.5	13049.7	66576.9	21578.9	9075.85	7990.32	15314	51353.3	20900.8	8068.87	8175.6	10940.3	12825.1	7448.85	7175.65	7008.46	8046.73	13543	8729.37	8330.74	13886.9	8194.09	12167.4	36845.8	11286.8	30192.3	15147.3	9835.57	34527.3	35208.8	43385.2
C17 H33 N3 O3	10573.3	20244.8	33371.6	43969.2	15142.9	14704	51457.9	41241.7	15432.4	25719.7	13670.1	63139.4	37346.2	14324.5	12673.3	67446.5	9663.24	16322.5	18849.9	71360.8	11966.4	10544.7	16449.1	12886.7	58710.7	15337.4	15504.4	23145.5	68771	12822.4	15088.3	32078.6	13900.3	19189.1	14034.6	78269.7	20518.4	9799.83	19911.3	78640.3	16277.4	14238.8	18751.5	22414	76490.2	12836.3	13188	19935.9	14960.9
C17 H33 N O6	17851.7	91364.6	80161.1	74436.3	39139.4	71611.4	55151.3	128975	137604	121573	59275.2	61703.5	69474.8	51794	49562.7	28191	44379.8	42590.6	41639.4	52363.4	53199.6	52796.1	28051.2	29299.2	52867.9	39660.5	35238.7	37350	20606.9	18038.2	21425.8	25878.9	39016	44821.6	38750.8	36713.6	36901.2	23896.2	22152.8	24560.5	36595.3	32602.7	41666.1	27606.3	29203.9	34354.6	20456.4	16728.5	17668.4
C17 H33 N O10	6534.26	1.16923e+06	1.01086e+06	1.14735e+06	847737	902396	1.1689e+06	942300	949418	881674	971191	1.1722e+06	1.26803e+06	1.36291e+06	1.35019e+06	1.26797e+06	11209.8	12012	12088.9	11412	11169.7	10620.3	11648.1	12673.6	12446.7	12300.7	13715.6	13172.9	14909.4	10312.7	14097.6	7410.03	7378.05	7375.56	8400.76	8484.36	8618.41	7834.13	8586.31	8557.8	8774.85	8653.46	8732.15	10333.8	9687.07	9847.57	342737	361201	373036
C17 H29 N3 O8	10548.3	198164	147204	131289	145438	142105	234490	218837	288014	305844	70732.9	108544	86213.4	141447	131793	150924	645993	668759	471104	2.3426e+06	1.97873e+06	2.4958e+06	1.67177e+06	1.83724e+06	1.83428e+06	2.16574e+06	2.27378e+06	2.48554e+06	851232	1.09212e+06	851861	9494.25	20696.4	15685.9	43356.7	32742.4	42653.1	34936.3	22549.3	30173.3	33061.4	40560.4	28929.5	18495.3	11185.2	16913.3	589078	804021	817511
C17 H29 N O10	8074.97	1.33387e+06	1.26843e+06	1.25143e+06	1.24783e+06	1.25863e+06	1.36434e+06	937346	1.00605e+06	940818	1.33076e+06	1.37388e+06	1.32609e+06	1.08894e+06	1.13452e+06	1.1574e+06	85459	86042.1	88524.8	111434	103494	91828.5	146549	145689	141434	105345	112962	115720	99786.6	142754	96485	642268	660612	593751	1.38485e+06	1.49289e+06	1.32488e+06	1.0113e+06	1.20769e+06	1.21711e+06	1.29586e+06	1.2404e+06	1.26397e+06	925249	912195	882636	774119	806138	788798
C17 H29 N O10	9275.99	144637	137267	142494	141437	150021	134943	113570	151982	156632	119116	121661	119506	130725	134432	156173	71987	80278.4	85368.6	83956.5	78811.6	80595.4	78531.2	86716.1	109718	95219.2	101104	98825.8	118549	132267	125148	40491.3	36164.5	40812.2	76723	75835.3	89904.1	62004.7	58473.3	64432	72835.4	61038.8	92599.6	100726	95973.6	115624	101226	123434	97892.1
C17 H27 N O9	15037.3	636601	647391	632712	625234	578494	674971	481240	544947	488840	739393	733233	640562	833471	842088	902657	14488.9	14939.7	14470.6	14740.2	14294.1	14623.2	14567.3	14062.6	14204.3	14168.6	14407.6	13817.4	14469.2	14408	13781.6	14885.6	14451.2	14120.3	14478.8	13716.4	14297.3	14698.1	15940.2	15784.8	16085.8	15643	15667.4	16371.9	15481.1	15645.4	234986	232339	223653
C17 H27 N O9	10149.4	143008	141983	167338	135438	142005	136761	122148	150516	131598	167120	233638	163260	204073	228538	222909	9556.18	9544.61	9617.17	9187.71	9636.4	9366.85	9259.55	8856.67	9076.46	8775.3	8723.51	8705.24	8468.58	9110.09	8643.47	8428.19	8660.97	8435.19	8131.27	8235.82	8097.55	8155.36	9096.92	8896.57	8942.27	8834.23	8786.15	8919.85	8738.45	12939.2	56471.3	47472.2	56668.4
C17 H27 N O8	6805.29	84496.5	85484	83183.7	85721.5	84648.6	56780.3	45331.6	58107.8	67304.5	97356.1	101684	107168	84934.9	76408.3	90886.1	7139.53	7045.72	7321.08	7037.31	7105.2	7245.22	7187.05	7236.24	7505.52	7889.74	7712.99	7824.24	7768.9	8286.42	7828.49	10213.5	10737.1	11051.7	10929.1	11326.5	11604.8	11747.1	13062.3	13766.6	14011.3	13941.6	14532.6	14854.3	15160.6	15522.8	20268.2	23005.3	24474.8
C17 H27 N O8	9002.26	106682	98305.1	115338	93397.2	92624.3	124478	82633.4	83101.6	63699.8	136365	117300	108790	122010	121476	134995	8315.57	8186.2	8260.88	8194.97	8178.05	7778.77	10377.1	7710.26	7659.4	7713.95	7489.67	7527.12	7507.02	7640.29	7452.22	7382.28	7477.68	7280.4	7925.21	7829.46	7392.06	8052.99	8643.02	8581.3	7899.64	8489.59	7939.43	9108.63	8954.87	8702.31	35014.5	28801.1	31446.9
C17 H27 N O12	8167.7	8745.24	8606.63	8752.08	9005.3	9118.63	8792.55	8844.3	8991.3	9125.32	9720.85	9966.84	9496.05	9548.02	9128.74	9394.36	8199.43	7954.13	8117.27	7989.65	8316.95	8016.54	10694.2	7913.71	10311.7	8033.47	8077.73	8745.38	8664.38	8856.15	8154.04	114914	93816.2	94018.7	128762	146377	170797	113387	120326	193753	161692	174456	170773	155130	181207	192859	35476.7	52505.8	42181.1
C17 H27 N O10	4749.07	97583.7	112729	131829	106081	122486	34593.3	23342.8	39149.4	57046.6	106333	76880.6	68622.7	254630	226631	218596	18735.8	15213.8	20227	31546.8	32810.6	24926.9	42711	38585.2	34324.2	32156.6	33713	44502.3	47251.2	6170	40493.3	8139.31	8491.3	13845.6	14500.7	9789.97	13342.3	19383.4	11306.6	11187.2	19161.1	12259.1	12972.5	12920.1	13522.5	14107.8	39487.3	51546.6	77662.8
C17 H27 N O10	4366.53	74475.6	64618.2	70023.5	86328.8	102447	7167.87	9981.5	32195.1	73425	138686	94187.2	119714	25563.3	25226.6	26041.1	10983.8	20224.2	12139.2	6972.36	24447.6	4767.86	34966.9	31832.7	29430.3	41850	41661.5	29420.4	20733.5	5581.05	25061.5	7431.31	10258.2	14697.6	10931.4	9229.94	15852.3	8732.16	20012.3	23036.8	10949.1	17862.1	18466.8	30712.2	14810.5	22269.3	35821.1	49654.6	45203.1
C17 H26 O10	18506.2	1.3917e+06	1.33942e+06	1.32409e+06	1.32033e+06	1.34938e+06	1.44305e+06	990873	1.07213e+06	1.00436e+06	1.39041e+06	1.455e+06	1.39782e+06	1.15768e+06	1.21627e+06	1.22053e+06	96090.1	96570.7	100611	123048	115997	104998	157833	160194	151340	115027	126194	130075	111589	77249.2	107502	682385	701202	629289	1.4687e+06	1.58343e+06	1.42246e+06	1.08587e+06	1.29756e+06	1.30429e+06	1.39947e+06	1.32843e+06	1.36198e+06	982213	981295	943030	821339	845938	830067
C17 H26 O10	6189.33	134956	146228	147189	142758	145554	148192	186846	177697	178448	128193	133640	140578	177737	154332	200303	26871.4	23004.1	23845.4	19582.4	23319.7	22995.7	24839.7	29271.2	29179.1	43491.4	44886.3	44869.8	42900.5	54808.1	40676.2	56249.9	58722.2	55700.7	96554.3	89654.4	98389.1	72257.7	72523.6	76468.7	83630.5	79338.2	77785.6	122254	128492	122130	103189	82122.8	83453.4
C17 H24 O11	10766	22581.6	25751.8	32302.7	27826.4	25456.5	25710.1	25744.1	24781.6	24127.8	22969.3	26373.7	23049.2	33351.4	23753.6	22323.3	21929.4	25681.1	20432.3	17589.6	14927	19153	25398	27312.5	25986.4	19709.9	13947.3	21335.3	29885.4	15932.6	29428.8	24603.2	31814.3	22386	58195.9	58990.9	62265.6	55615.3	52756.6	51594.8	68518.4	73680.3	75375.4	74821.7	86527	83085.2	30333.6	27109.5	35490.3
C17 H24 O10	10977.8	4.2439e+07	3.56719e+07	1.54139e+07	1.61286e+07	3.20956e+07	3.94255e+07	3.31999e+07	5.39181e+07	1.99178e+07	3.83097e+07	3.44368e+07	4.09797e+07	3.37508e+07	3.94991e+07	3.89995e+07	2.17057e+07	3.35922e+07	2.952e+07	2.27498e+07	2.83869e+07	3.19549e+07	3.44858e+07	3.64365e+07	3.47451e+07	2.77591e+07	1.92044e+07	3.32489e+07	4.97466e+07	2.20331e+07	1.97167e+07	1.53016e+06	2.12076e+06	1.8428e+06	2.9946e+06	3.63994e+06	3.07825e+06	1.48834e+06	2.26653e+06	2.04539e+06	2.51983e+06	3.63561e+06	2.45731e+06	5.99223e+06	4.58419e+06	4.26143e+06	2.59588e+07	2.44761e+07	2.78445e+07
C17 H24 O10	56712.9	4.70052e+07	4.11546e+07	5.21041e+07	4.29907e+07	3.64752e+07	4.40087e+07	3.80127e+07	5.97522e+07	3.28201e+07	4.22894e+07	3.82064e+07	4.4901e+07	3.79616e+07	4.31345e+07	4.30489e+07	2.55104e+07	3.75059e+07	3.36952e+07	2.65091e+07	3.17366e+07	3.54015e+07	3.82113e+07	4.0798e+07	3.90012e+07	3.241e+07	4.62778e+07	3.81801e+07	5.57887e+07	5.24341e+07	5.13483e+07	1.69948e+06	2.25548e+06	1.9532e+06	3.24649e+06	3.88221e+06	3.33182e+06	1.64128e+06	2.44133e+06	2.17761e+06	2.73537e+06	3.75825e+06	2.67154e+06	6.28957e+06	5.00103e+06	4.61218e+06	2.92699e+07	2.73814e+07	3.11303e+07
C17 H24 O10	30744.2	4.54901e+07	3.90179e+07	5.01407e+07	4.1469e+07	3.47776e+07	4.24493e+07	3.61294e+07	5.71685e+07	5.05994e+07	4.08099e+07	3.68572e+07	4.33265e+07	3.64167e+07	4.16317e+07	4.17132e+07	2.40094e+07	3.60344e+07	3.1961e+07	2.50535e+07	3.0603e+07	3.40013e+07	3.6803e+07	3.91649e+07	3.73991e+07	3.04368e+07	4.42562e+07	3.60454e+07	5.33948e+07	5.02366e+07	4.92918e+07	1.64182e+06	2.21152e+06	1.9181e+06	3.16819e+06	3.79896e+06	3.23996e+06	1.6036e+06	2.39695e+06	2.13632e+06	2.67074e+06	3.70631e+06	2.61238e+06	6.2277e+06	4.89961e+06	4.5032e+06	2.81414e+07	2.63852e+07	2.98987e+07
C17 H22 O9	15306	522445	1.01872e+06	791727	608557	415950	426059	471523	748776	825221	447359	341687	550609	411240	446815	395165	614727	635268	694915	671864	537889	555062	453191	749008	527942	749018	807236	815026	975687	753916	755885	12626.5	11592.6	11549.7	23413.1	31839.5	31534.9	13046.3	19646.4	15027.8	24286.4	13435.6	12298.6	22460.6	30850.3	24970.8	428293	320178	498449
C17 H22 O21	16164	88940.5	129737	135525	96805.3	116997	99205.3	77114.8	111276	128182	122823	118174	130624	154907	171614	157812	15590.7	15652.8	15144	15606.3	15745.7	15485.4	15373.9	15292.2	14863.6	15490.3	15375.8	15065.6	15123.2	16091.1	15309.6	15242.9	15540.5	14658.6	15474.5	15508.6	15375.4	16565	16888	17710.3	17073.2	17298.4	17312.6	16824.5	17548.2	17906	31516.6	37528.5	27266.6
C17 H20 O9	8660.48	657696	629805	687461	544098	621717	616807	559366	591038	593240	681149	708743	889303	704563	801607	779388	12766.8	8557.98	8721.12	12510.6	9097.84	17248.2	19773.1	20793.9	17413.2	13590.8	9128.75	11109.3	15444.7	8396.18	19937.4	9015.54	8891.96	8984.6	9084.51	9056.01	9683.21	9256.06	10543.3	10551.9	10167.2	11577.9	10388	15010.7	11173.6	14001.1	246685	234664	317722
C17 H20 O5 S	24629.3	968073	787791	972682	904961	939037	685068	812895	792495	817380	1.08046e+06	1.00703e+06	1.12907e+06	1.08221e+06	1.16747e+06	1.10592e+06	133328	145872	143802	125583	142371	121761	121486	131615	162773	175523	155932	187878	210494	200752	233075	278758	262427	271435	258620	331137	390654	251747	362298	376554	391279	355924	373528	458781	456566	487553	444279	91847.4	627118
C17 H20 O20	8204.37	62897.6	86562.9	96741.8	73361.6	91972.5	63361.8	53904.3	82207.9	92631	93710.1	81269.7	95945.7	116771	121860	128573	8241.22	8130.24	8029.68	8149.14	8243.85	8129.38	8186.47	8071.67	7866.69	8246.16	8245.52	8062.96	8116.69	8954.68	8263.63	8785.34	8888.9	8411.86	8909.28	8944.8	8911.03	10220	10048.5	10404.3	10226.3	10232.7	10277	10048	10490.9	10743.1	22454.5	29303.2	19160.4
C17 H20 N2 O4	7113.39	54597.7	48197.7	48871	68156.6	54446.6	62231.6	41108.5	36990.4	45738.4	76029.1	80046.5	77581.8	65781.3	67349	70073.8	6942.34	7117.67	7256.14	8232.61	11708.4	10126.9	9009.58	7054.64	7896.95	6677.03	15987	7560.93	9509.34	7343.6	9092.93	7433.27	7442.3	7522.71	7446.62	7166.85	7629.14	7677.47	8688.89	8309.2	8532.73	8269.87	8261.88	8529.02	8412.22	8527.37	7551.46	25297.3	17751
C17 H20 N2 O4	6384.72	192473	206004	176960	209578	210763	212696	165414	174168	165120	263092	244068	292542	188786	206042	217756	10131.5	10911.1	10197.9	39518.1	27994.8	29885.8	11850.1	17381.4	13931.8	46112.7	44292.4	48795.3	12172.3	8468.87	11299.3	7718.75	7796.52	7776.34	8470.82	8561.98	8653.27	9515.32	10835.3	11187.2	9679.67	9260.71	9279.25	12344.5	22067.5	11960.2	88821.2	81836.8	79258.7
C17 H18 O7	13787.9	256951	306113	245903	241895	245439	256351	243230	244243	228589	291712	287048	301767	245758	260550	298651	15692.4	16980.7	16630	16070.9	16700.5	15265.4	16602	18059.6	16383.8	16778.2	17102.4	16860.4	16651	14064.8	16373.8	10812.3	10958.3	11089.5	11099.5	11245.6	11210.3	11161.8	11784.3	12056.4	11802.8	11951.5	11598.2	11899.3	12022.4	12943.1	79625.9	79421.8	76154.6
C17 H18 O7	7586.36	144457	122890	123483	133239	113236	132248	110612	133820	125484	151597	165114	156827	152270	122215	147363	15292.4	15211.3	15684.9	17898.4	16469.8	16451	16333.9	16915.1	16778.8	17303.7	16900.6	17139	17863	22849.7	16885.8	15093.5	16228.1	14967.4	20753.8	22832.3	21995.7	21700.9	23996.4	25537.7	22930.3	21183.3	21988.8	37311.3	39674.8	38391.7	32512.1	33476.6	24762.7
C17 H16 O7	19131	1.55245e+06	1.44465e+06	1.44331e+06	1.62584e+06	1.42435e+06	1.85162e+06	854540	751813	716679	1.90361e+06	2.22087e+06	2.06285e+06	3.18314e+06	3.18013e+06	3.32148e+06	17918.8	16942.8	17096.6	16938.3	17111.7	16924.1	17001.8	16678.9	16820.6	16593.2	16828.3	16899.7	16255.3	16423.5	16232.9	14873	14587.7	14947.1	14583.9	15151	15266.6	14678.9	16410.1	16476.9	16275.9	16603.2	16265.9	16008.8	16169.4	15620.4	610662	594221	523765
C17 H16 O6	7517.17	112887	114194	108040	135325	153222	128112	68049.7	98110.4	77376.9	102127	88649.9	107016	112085	100743	101274	7233.4	7054.01	6768.17	7373.87	7425.63	7424.65	7544.33	7299.98	6875.26	6680.38	6533.82	6320.41	6086.81	6080.59	6172.82	6817.16	6906.1	6498.56	7474.62	7313.7	7125.89	7209.99	8050.61	7927.31	7282.46	7826.41	7344.61	8567.25	8237.99	8061.63	34665.3	40114.6	33849
C17 H16 O6	6147.96	136869	161733	103164	120874	111526	132571	114621	110986	122507	146093	152403	147589	131104	121189	160109	7937.73	7932.07	7995.85	7608.09	8251.3	7728.43	8505.49	8003.57	7953.98	7957.74	7866.54	8080.61	8126.08	6094.57	7953.54	4479.35	4523.1	4534.77	4919.96	4878.91	4838.49	4610.46	4846.84	4846.5	4865.44	4781.77	4616.69	4988.65	5387.01	5131	44204.3	42844.1	40060.9
C17 H16 N4 O2	16755.7	312540	202747	109584	281636	229151	237572	145129	341984	374851	218988	244059	218692	329707	313500	120379	30374.9	22958.7	55575.8	36084.3	38921.7	54222.5	89771.8	103557	117004	87761.4	85531.3	77312	39376.6	57692.8	64296.9	14198.7	18781.6	23522.4	41024	30337.4	14167.6	76811.1	52397.7	76157.5	41821.1	32737.5	30040.4	79938.2	48174.8	68628.5	169485	127933	141244
C17 H16 N2 O2	11264.1	10200.3	7862.37	15658.1	15022.2	11386.2	12332.6	15827.8	9484.53	14724	8890.41	8669.31	9130.62	7939.27	8503.48	7812.07	7559.32	9097.12	7476.21	7984.27	12335.7	7065.39	12711.3	7044.51	7615.09	6894.87	6293.44	10197.4	7187.13	8551.49	9892.8	102034	99882.8	100970	148961	139165	148468	121290	144833	124366	186486	188509	175098	677277	676893	590355	65776.4	54553.9	58057.1
C16 H36 N2 O23	6383.32	387938	382183	353175	302899	303443	117590	301055	308742	270530	258012	257275	210319	295733	274992	259938	33144	32356.8	29880	43569.5	45444.8	44870.8	39364	38455.9	39924.7	36972.4	34490	36304.7	37807.1	36253.1	39514.9	10422.3	10979.7	10833	12723	13151.9	12803.3	15781.4	16476.5	15760.2	11340.6	11553.1	11584.5	20834.4	20104.9	19713.9	78992.1	75321.9	64199.3
C16 H35 N O2	81954.6	97670.1	78158.8	85293.4	235065	230052	348265	65926.3	65313.1	69601.8	139393	127640	174270	159579	157107	139731	270690	327846	274845	446211	371204	450942	180518	193458	177827	383542	236101	257809	86228.2	78466.2	98399.6	65362.8	79780.5	72973.9	217817	200032	233638	65419	47369	43016.6	160377	149528	161703	122625	110746	92957.5	79631.1	77699	82361.5
C16 H33 N O2	7276.45	7662.21	10617.2	6548.25	8533.57	16597.8	13683.8	6006.89	6135.13	8931.39	12968.1	11455.2	6497.89	6510.42	7801.55	13050.8	7531.66	11195.9	6736.29	6851.18	6689.53	6582.49	7240.76	12096.7	16459.7	10436.4	15344.9	13781.4	9563.56	6892.8	6710.86	8791.3	9090.18	7698.84	6585.58	6629.67	6416.09	104838	98461.3	109460	17896	13327.3	10625.2	6848	13718.8	7239.31	182040	174097	186322
C16 H33 N O10	7146.73	1.26996e+06	1.30052e+06	1.32032e+06	1.18613e+06	1.23384e+06	1.09212e+06	1.59327e+06	1.69465e+06	1.46624e+06	1.40477e+06	1.40066e+06	1.40435e+06	1.63151e+06	1.72825e+06	1.64172e+06	9806.49	8175.43	6914.46	7991.6	6936.24	8831.17	6816.54	11056.1	6919.1	10296.7	9894.42	7457.68	6791.18	11825	6711.16	7336.65	7754.6	12709.2	11772.4	8232.12	7822.44	10364	9324.51	19155.4	13291.2	26327	16502.8	11377.8	11468	17174.7	512398	453665	479518
C16 H33 N O10	64191.7	729547	767639	835956	836714	808839	1.06914e+06	751104	777404	767459	867368	856099	888558	926643	964114	940705	54772.6	58390.7	58677.6	66040.6	67835.6	54571.8	51827.5	63301.2	65842.2	67093.9	53647.9	55720.6	80623.1	13361.9	74844.4	79103.7	58156.1	63108.2	75961.7	68343.8	56583.4	64554.8	53195.3	63503	51466.1	60485.1	47773.1	59884.6	70217.2	66968.5	363967	327699	336268
C16 H31 N O9	49086.6	2.65828e+06	2.52585e+06	2.56892e+06	2.06453e+06	1.95521e+06	2.1091e+06	1.74103e+06	1.65445e+06	1.76144e+06	2.22614e+06	2.23944e+06	2.29962e+06	2.25253e+06	2.14701e+06	2.23677e+06	78132.8	77249.1	70179.5	63997.2	39752	69551.2	82193.2	91231.1	92440.8	105552	127102	125729	67625.9	67236.7	66714.1	1.21217e+06	1.03822e+06	1.12502e+06	2.50946e+06	2.40011e+06	2.29316e+06	1.83139e+06	1.82607e+06	1.76348e+06	2.93615e+06	2.97217e+06	2.94214e+06	2.8051e+06	2.50877e+06	2.62728e+06	903156	867563	811360
C16 H31 N O10	9048.53	131266	98121.7	144830	120798	144135	131938	122290	151984	131390	145019	150058	147274	182266	150135	145567	9346.78	9305.93	9468.67	9830.42	9692.42	9597.18	9454.23	9800.59	10150.3	9589.67	9998.68	9920.85	10113.7	10441.8	9966.75	10893.7	16177.6	13160.6	29316.5	22256	23317.8	24532.6	12851.3	22142.3	21028.4	29409.7	29881.9	46627.1	39742.3	62634.4	58700.7	54238.8	51428.8
C16 H25 N O9	7795.51	151362	149862	174813	148588	137610	155542	124774	140563	137275	148006	159136	146735	166707	152912	161034	7882.27	7925.13	7824.49	7629.28	7564.9	9145.59	7978.53	7942.62	7522.04	7609.64	7855.25	7536.41	7853.35	7946.66	8266.45	7926.61	8412.14	7961.91	8211.55	9661.03	8405.47	8253.5	8564.66	8931.16	8768.98	8950.76	9042.24	9200.49	9112.59	11076.5	50316	45916.5	44688
C16 H25 N O9	13463.3	322340	376164	349738	350418	405686	392910	342754	373683	296747	317734	296851	280062	283530	283944	270345	11631.4	11792	11690.9	11779.3	11255	10627.9	10457.8	10252.9	11824.9	9531.96	9359.98	9176.29	9029.86	7230.85	8593.06	5357.32	5550.72	5321.56	5359.8	6051.1	5192.36	6298.57	5575.27	5468.91	5432.9	5306.28	7516.14	5290.41	5238.53	5166.4	51742.1	62534.5	62172.4
C16 H25 N O8	8378.44	500636	542157	540109	456414	366062	372801	345321	375785	337138	482401	346573	463212	323490	321672	420392	8477.05	8241.5	8517.71	8142.91	8237.07	8289.94	13387.2	11885	10439.4	12332.3	8510.84	8578.02	8461.46	8964.71	11664.7	9944.74	9803.39	9859.83	9863	9908.92	10130.7	9982.68	10988.5	11430.6	13626	11264.3	11774.1	11657.6	11718.4	11811.3	123444	166803	126714
C16 H25 N O11	8982.38	1.07723e+06	1.02656e+06	1.08558e+06	914629	932778	940903	928717	1.04845e+06	1.01011e+06	831149	791350	835928	915117	938155	1.03368e+06	571730	575692	603008	522986	549138	461929	583179	608391	647666	655318	709774	694042	841442	883887	834924	147970	157852	129736	197779	221839	224278	186887	212637	215430	192909	173434	209508	352426	351453	364433	621114	673437	636396
C16 H24 O10	39338.4	7.07625e+06	6.8829e+06	6.32358e+06	9.74853e+06	9.54583e+06	8.74959e+06	6.6443e+06	7.56359e+06	7.33425e+06	1.16479e+07	1.14874e+07	1.11612e+07	1.98115e+06	1.98854e+06	1.97597e+06	2.0177e+06	2.07189e+06	2.01142e+06	1.15679e+06	1.18806e+06	1.03345e+06	2.40045e+06	2.29097e+06	2.3766e+06	3.24415e+06	3.22869e+06	3.13993e+06	2.11942e+06	1.95428e+06	2.0001e+06	449750	459080	474927	821083	878065	917917	912701	970677	1.01249e+06	805896	781753	851258	1.57897e+06	1.46279e+06	1.56462e+06	3.67933e+06	4.24864e+06	3.55792e+06
C16 H24 O10	9391.08	6.50617e+06	6.33516e+06	5.81386e+06	9.01162e+06	8.77188e+06	8.08526e+06	6.11337e+06	6.94332e+06	6.73892e+06	1.07128e+07	1.05865e+07	1.02269e+07	1.84388e+06	1.84448e+06	1.8371e+06	1.8793e+06	1.93854e+06	1.86449e+06	1.07311e+06	1.11126e+06	955594	2.24944e+06	2.15953e+06	2.23233e+06	3.03409e+06	2.99108e+06	2.91026e+06	1.97723e+06	1.81744e+06	1.86511e+06	416210	427017	442150	751300	814823	852905	847676	918646	939749	739668	724557	785014	1.47265e+06	1.36979e+06	1.47623e+06	3.40003e+06	3.93766e+06	3.28474e+06
C16 H23 N O9	39727.5	382441	418513	473029	848043	363937	210721	532805	244938	230101	315916	322723	293241	415369	377104	291308	201595	204794	176291	96071.2	147070	111313	214236	210226	203820	251753	235577	229844	150981	145975	134791	14215.5	17999.1	21430.6	34591.6	29560	43278.2	27861.1	31314.4	42206.7	29167.3	29672	34225	61469.7	52575.4	54891.2	220682	209659	132611
C16 H23 N O9	9588.37	173440	185176	178467	174949	196044	199354	75750.9	75688.7	63012.4	227369	248649	230603	267450	283647	313262	9111.29	8936.47	8759.7	8928.73	8809.25	8678.72	10470.8	8234.09	8338.52	8222.85	8447.16	8282.35	7928.05	8476.36	7923.96	7452.9	7660.29	7234.56	7553.74	7543.33	7208.9	7280.46	8014.34	8397.09	7902.81	8123.02	8090.63	7953.64	8122.01	7733.69	60887.7	55822.2	57218.5
C16 H22 O9	15956.1	158719	117853	159627	127738	152528	132625	141558	158102	144428	142860	123348	157814	214284	201373	176118	39189.7	33484.6	38971	28453.2	37935.6	34207	33464.2	39369.2	17046.4	60775.9	60648.2	67128.3	55725.2	63251.5	51224.3	51186.7	41713.7	46062.1	83419.9	95069	87507.7	63931.1	78448.1	79849.8	99403.2	83816	90868	58902.6	91370.4	72302.1	69542.4	70860.1	79762.5
C16 H22 O9	14477.6	244772	215066	229628	314325	326999	292543	186738	232771	237832	400032	404416	362126	41393.8	52580.6	51700.9	47787.4	55650.4	49011.7	21153.2	15178.2	13689.5	67136.9	59321.6	44875.3	71744	96257.8	88866.5	44899.6	53809	42597.4	16857.4	14087.5	20667.1	20710.3	36889.3	27343.6	20631	25120.7	21513.6	17979.6	27901.1	17929.5	35815.8	26519.2	23007	112452	119560	105821
C16 H22 O11	15922.2	1.28798e+06	1.23172e+06	1.30755e+06	1.09762e+06	1.11032e+06	1.11101e+06	1.13009e+06	1.25795e+06	1.2173e+06	1.00871e+06	959799	992210	1.10687e+06	1.14324e+06	1.20852e+06	667184	699645	713012	626615	649335	548628	709983	708551	775646	785226	846550	830006	1.01806e+06	1.0582e+06	988884	171679	185220	146439	232175	248078	264872	211267	248095	251457	214088	201953	243359	392221	411179	422323	729206	804567	766569
C16 H22 O10	40453	4.44175e+06	4.41967e+06	4.52203e+06	4.91593e+06	5.02168e+06	4.92418e+06	4.08258e+06	4.57902e+06	4.31021e+06	5.08868e+06	5.06016e+06	5.00065e+06	8.91734e+06	9.01237e+06	9.60621e+06	980511	1.05587e+06	1.06443e+06	1.50601e+06	1.53316e+06	1.37752e+06	1.77629e+06	1.79623e+06	1.92058e+06	1.61646e+06	1.66011e+06	1.67697e+06	1.75661e+06	1.63112e+06	1.62162e+06	212199	203125	176237	329851	328577	336954	205226	209506	238468	331223	294657	350487	353922	379781	374446	2.58832e+06	2.62557e+06	2.44791e+06
C16 H21 N O10	46084.3	3.87412e+06	3.63922e+06	3.46665e+06	3.09138e+06	3.48464e+06	3.06413e+06	2.62363e+06	3.27411e+06	3.00388e+06	3.54743e+06	3.62354e+06	3.37292e+06	3.61428e+06	3.72751e+06	3.57634e+06	153702	173203	165287	165440	177839	197017	239784	253821	216881	184394	188968	198159	211525	54778	250504	36984.2	35508	34809.2	35553.3	35346.4	34965.4	35149.7	38091	38094.8	37674	37056.4	38540.8	37267.2	37790.9	37852.4	1.12259e+06	1.35208e+06	1.09155e+06
C16 H20 O8	8956.51	118478	120865	116759	147452	167102	152130	112046	118192	120483	215474	209679	196829	20748.6	19162.4	26875.8	22895.7	24150.3	24542.9	8359.03	8364.45	8433.52	33956.2	31852.3	26916.1	41368.1	46234.6	50766.4	21700.1	8740.88	21296.4	8766.05	8591.49	16485.1	8542.7	23427.5	18238.6	8439.78	21141.8	9544.37	12289.2	17488.8	9644.91	15169.7	15990.9	14275.6	57829.4	57696.7	54816.9
C16 H20 N2 O5	4502.84	58359	61061.5	63163.6	49761.9	53128.9	48031.7	59288.7	63367.5	53942.4	64257.2	59413.9	63964.6	42812.7	42692.7	48025.9	4778.61	4911.37	4665.98	5810.78	6173.75	5855.5	5621.5	5905.02	5717.72	6340.79	6405.31	6324.18	5210.81	5232.19	5387.37	5480.96	5488.49	5744.01	6069.55	5960.5	5941.86	6279.76	6967.16	6931.87	6666.11	7021.09	7411.91	7360.26	7047.94	7165.08	15001.1	14132.3	12084.6
C16 H19 N O9	16610.3	2.85894e+06	2.73443e+06	2.5585e+06	2.19418e+06	2.58678e+06	2.31717e+06	1.93684e+06	2.58934e+06	2.25916e+06	2.614e+06	2.62117e+06	2.52732e+06	2.58544e+06	2.76278e+06	2.58946e+06	130789	134367	131245	125730	126288	144377	194040	196846	187609	160850	163285	169735	185231	13853.4	208228	12488.4	11973.7	11613.7	11956.8	11871.4	11728	11759	12800.4	12711.5	12555.1	12333.6	12811.6	12372.7	12531	12535.9	859166	1.0653e+06	768406
C16 H18 O9	13022.2	1.15766e+06	1.27252e+06	1.62876e+06	1.34262e+06	1.3533e+06	1.53864e+06	1.4589e+06	1.39175e+06	1.54486e+06	1.77392e+06	1.5547e+06	1.81935e+06	1.44623e+06	1.82123e+06	1.65783e+06	46753.5	49618.1	56750.5	50199.9	50590.1	32436.5	85966.5	77616.7	68966.3	89520.3	78364.4	78586	102340	12049.4	88222.7	11784.2	11344.9	11049	11421.7	11386.2	11294.1	11415.1	12237.4	12438.3	12333.8	12164	12685	12298.6	12504.4	12557.9	654975	535236	543865
C16 H18 O8	11868.1	1.99284e+06	2.08162e+06	2.64294e+06	1.50623e+06	1.18403e+06	1.61553e+06	2.03949e+06	2.15233e+06	2.06974e+06	1.07761e+06	1.53293e+06	1.66733e+06	1.54905e+06	1.47084e+06	1.56063e+06	38899.9	44919.5	43400.3	67401.2	42217	46417.5	38134.4	51217	45739.5	116589	111879	117337	65104.4	78739.3	77172.5	10723.6	10365.7	10614.8	10934	11162.4	10712.9	10911.3	12030.8	12691.3	11769.8	12136.6	12352.9	12224.6	11590.7	11825	659929	609527	648219
C16 H18 O10	36556.4	2.44767e+06	2.43833e+06	2.51213e+06	2.1381e+06	2.47641e+06	2.22649e+06	2.48377e+06	2.00759e+06	2.22597e+06	2.10022e+06	2.7652e+06	2.79612e+06	2.80414e+06	2.76138e+06	2.90928e+06	97786.3	113563	93151.8	106077	113427	104363	177223	120919	126038	134804	128731	144555	146819	64360.8	164922	39632.4	38339.7	37875.1	38976.3	39045.2	38920.3	39729.2	43637.3	43725.3	43576.5	43194.8	45274.5	44121.2	45090.9	45518	812777	1.07148e+06	1.04502e+06
C16 H17 N5 O7 S2	6308.69	7128.12	7326.55	7137.1	7511.72	7128.94	6923.43	358794	370923	309311	7556.83	7186.89	7232.52	7662.31	7921.7	8364.77	6276.07	6236.34	6352.3	6360.86	6407.37	6152.02	6138.96	6213.69	5914.14	6395.34	6268.59	6360.11	6403.84	6580.02	6479.6	7654.83	7832.04	7702.65	8470.04	8452.83	8062.22	10466.6	9720.79	9751.44	9070.05	9849.21	9307.5	10791	10720.9	10529	21477.8	21228.9	13690.6
C16 H17 N O7	5318.54	60615.4	28448.8	53091.1	50440.3	54462.4	54296	24301.7	28618.6	33544.5	36370.7	46374.6	49908.2	145865	116485	129162	6034.93	6123.37	6231	6803.73	6824.98	6865.53	6839.09	6562.42	6469.21	6282.5	6144.78	6204.27	6147.1	6203.99	6411.1	7621.08	8496.57	7741.51	9063.4	8710	9759.38	8339.26	8650.14	8302.5	9862.32	10309.9	10011.2	12641.7	11876.4	13309.4	12557.1	23430.3	16913.7
C16 H16 O9	30873.3	5.16103e+06	4.18806e+06	4.24133e+06	3.31408e+06	4.20333e+06	3.81949e+06	3.78486e+06	3.66827e+06	3.73271e+06	3.76191e+06	4.34044e+06	4.41781e+06	3.99932e+06	4.23636e+06	3.76617e+06	218424	182336	195471	276025	276150	195954	313312	342917	471753	230552	244124	289772	359270	287646	278775	24899	24311.8	24274.6	23995.6	23647.1	23740.1	23806.7	26454.2	25536.1	25968	25226.9	25027.3	25803.8	25136.2	25305.4	1.52024e+06	2.20325e+06	1.79442e+06
C16 H16 O7	7384.12	356214	409865	394302	355925	361694	375133	329651	381928	365931	432315	384757	434287	372896	382845	370077	7869.1	7490.73	7490.48	7795.26	8337.04	8047.18	7876.07	8095.45	8147.59	7583.99	7838.33	7769.15	7656.98	6671.33	7628.62	6522.77	6609.13	6657.38	6795.09	6974.19	6757.08	7134.05	7537.16	7566.92	7528.11	7442.48	7337.21	7715.96	7594.93	7597.5	118003	128695	128027
C16 H16 O6	13516.8	3.27828e+06	3.43911e+06	3.54237e+06	3.20353e+06	3.36618e+06	3.27423e+06	3.18786e+06	3.25014e+06	214766	3.63747e+06	3.65614e+06	3.79849e+06	3.30949e+06	3.23305e+06	3.62724e+06	18259.9	19874.8	18526.7	18166.6	19876.2	19055.9	20218.3	21566.9	19146	19482.2	20166.7	19935.3	21645.4	15218.2	21167.4	12830.4	13242.6	12744.8	13900.5	14156.2	13814.2	13300.2	14054.2	14243.9	14252.5	14078.5	13757.2	16205.3	16100.6	15541.4	1.18491e+06	1.14381e+06	1.19444e+06
C16 H16 O5	7112.13	714542	737597	727312	677699	691393	665782	671489	692670	705577	578236	613109	623220	696223	666958	728644	10383.9	9571.31	9555.83	10854.2	11031	10388.4	10152.3	10247	10120	10301	9958.15	9913.99	9829.79	7362.79	9912.81	8559.1	8347.91	8474.66	9914.01	9896.59	9534.33	10276.1	11940.4	11440.8	9883.9	9735.81	10428.2	14890	14436.8	14743.5	232796	226061	241589
C16 H16 O14	14609.3	435924	411127	386136	314895	373918	428494	289708	419323	449815	316274	310988	307147	328862	386383	306945	432724	368807	403923	300025	349463	354834	368810	421613	396053	474573	449010	497163	501919	417647	447165	12518.9	13472.3	12423.3	16382.8	14319.7	15970.9	15489.7	27805.2	19716.1	15233.3	30724.9	30442.1	22891	20909.9	21899.5	315475	186468	300047
C16 H14 O7	21905.8	347998	301487	311973	364183	316301	311485	354503	359407	371311	277750	293013	298666	424611	380570	359228	37537.9	34005.8	34406.6	36419.6	42711.5	41495.7	33060.1	31374.3	31910.2	30823.6	29403.4	29271.9	27572.8	30179	27311.3	41439.2	42074	40884.2	54000	51654.4	54558.6	47804	52337.3	49154.3	51157.2	52404.8	54735.8	54334.4	53173.1	56995.4	114714	96583	105264
C16 H14 O7	10426.9	71076.7	54889.2	62327.5	55838.7	60048.3	63621.7	29194.9	34394.6	42724.2	66008.5	79268.4	83255.1	171177	135930	154174	11812.3	11983	12191.1	13293	13347.9	13424.5	13370.1	12826.6	12641.9	12272	12145	12114.3	12000.2	12108.8	12510.5	14318.3	16516	14584.9	18008	16782.1	17684.2	16136.6	16253.3	16948.9	18394.2	19210.9	18796.9	23021.6	24292.2	24455.4	18861.4	29264.2	22721.3
C16 H14 O6	8922.56	1.24667e+06	1.1705e+06	1.17704e+06	1.27773e+06	1.28797e+06	1.02758e+06	913596	957173	1.03598e+06	1.09425e+06	1.10502e+06	825738	1.05382e+06	1.47793e+06	962182	35765.1	32896	33897.5	55307	56480.9	51984.1	37192.8	42940.6	40605	40789.4	40284.6	35926.1	39595.3	39043.2	41248.7	11894.3	14127.3	12643.7	16317.1	15868.1	17099.1	17964.4	17506.1	19146.5	15751.6	16608.9	15658.1	24851.6	25131.9	24856.7	376410	369895	367931
C16 H14 O6	15758.4	1.68997e+06	1.76689e+06	1.72788e+06	1.39346e+06	1.67195e+06	1.19791e+06	1.29366e+06	1.55788e+06	1.50715e+06	1.74174e+06	1.79065e+06	1.7086e+06	1.44193e+06	1.47912e+06	1.60514e+06	15842.1	15380.9	15124.9	15601.8	16804	16237.6	15526.3	14944.7	16027.6	14844.2	15194.6	14905.8	14805	13035.3	14749.8	11715.9	11823.8	11862.9	11944.5	12329.6	11842.7	12464.4	13117.4	13138.9	12929.3	12470.1	12572.8	13170.7	12914.4	12869.3	566441	528655	492095
C16 H14 O6	7790.89	2.21315e+06	2.2625e+06	2.40217e+06	2.33083e+06	2.33625e+06	2.03667e+06	1.99009e+06	2.15054e+06	1.95285e+06	2.21641e+06	2.31643e+06	2.08951e+06	2.75382e+06	2.8778e+06	2.96898e+06	12460.5	11410.4	11267.6	12630.5	11838.7	12082.4	11540.5	10579.1	13221.5	10907.7	10468.9	10517.5	11035.6	18145.9	11850.1	10424.7	10925.6	10991.2	14578.8	15213.4	15959.5	14833.2	15718.8	15212.5	15141.1	13689.2	14101.2	21309.5	25465.1	23367.8	817344	785362	805688
C16 H14 O6	17007.3	5.3167e+06	5.30434e+06	5.53322e+06	5.31816e+06	5.29599e+06	5.04746e+06	5.0897e+06	5.43531e+06	1.40776e+06	5.05568e+06	5.08149e+06	5.56322e+06	5.75142e+06	5.7089e+06	5.73124e+06	16873	16751.5	16371.5	16940.7	17045.9	16904.8	17074.6	16538.4	16628.9	16489.2	16850	16761.3	16954.1	18856.2	17078.7	18931.8	18776.2	18701.4	20653.9	20246.9	20247.7	19967.8	21316	21926.8	21171	21681.9	21523.9	22976.3	24312.2	23799.7	2.07959e+06	1.86185e+06	1.83209e+06
C16 H14 O6	6656.87	453914	467518	488781	419348	448157	457982	363248	356201	345038	471252	452733	486568	583955	604157	644181	6539.19	6553.88	6607.94	6364.82	6545.12	6231.21	6251.45	6279.89	6321.53	6443.63	6280.64	6201.62	6299.94	6351.53	6090.53	6799	6901.79	6860.49	7135.4	6963.48	6896.82	7309.05	7842.38	7959.58	7554.71	7556.88	7648.35	8750.41	8808.94	8076.4	148263	161406	163200
C16 H14 O5	21122.9	575217	541608	542700	611426	522270	562017	530105	564126	574590	447680	480769	577109	563583	424906	421235	57463.6	50308	50800.9	61721.6	62197.9	60679.1	36377.4	37344.7	37815.5	45454.5	44559.6	44032.4	26364.5	24503.5	24961.8	25510	26341.5	25753.1	44980	41495.9	44699.2	24930	24990.9	23993.6	41245.1	39203.1	37337.6	34669.5	32853.8	32812.2	165241	196044	166717
C16 H14 O5	10542.7	2.54731e+06	2.69525e+06	2.76902e+06	2.5215e+06	2.65801e+06	2.59563e+06	2.51661e+06	2.56505e+06	2.60641e+06	2.87021e+06	2.92936e+06	2.97811e+06	2.61091e+06	2.5459e+06	2.897e+06	13793.7	14220	14291.2	13971.1	15001.6	13843.9	15272.3	15108.1	14444.2	14960.4	15287.6	15112.6	15405.5	12051.7	15268.6	9929.24	10065.2	10195.4	10841.1	11037.8	10847.1	10589.9	11174.8	11402.7	11346.1	11311.3	11033.8	12483.6	12484.7	12477.4	923041	907571	940056
C16 H12 O7	7853.29	435764	441633	444144	386250	370054	333135	282471	211792	308584	233994	249251	292029	334814	271204	315334	8032.94	8004.72	7839.5	8124.82	8188.2	8011.24	11661.7	13157.1	8039	7800.13	7903.28	7834.8	8263.06	8405.79	8261.43	9548.52	9487.02	9244.37	10473.5	10557.8	10304.9	9682.63	10770.8	11242.1	11152.3	10591.4	11334.7	11827.8	12521.3	12327.9	103245	74327.1	105708
C16 H12 O6	6821.13	1.22823e+06	1.27408e+06	1.22817e+06	1.22097e+06	1.23822e+06	1.08407e+06	896431	959773	1.06774e+06	1.2574e+06	1.14585e+06	1.10837e+06	1.22171e+06	1.16708e+06	988274	7398.07	7526.16	7437.46	8525.1	8279.05	8385.71	8305.18	7942.95	7662.6	6965.29	7004.54	7179.21	7113.67	6928.56	7025.03	8370.62	8972.38	8969.65	10943.4	11095	10661.9	8698.46	9481.09	9192.14	10572.1	10811.8	10863.9	14373.1	13872	14432	382507	351483	380080
C16 H12 O6	7324.7	247152	220602	230818	259277	205802	212751	294349	299830	314477	176619	156871	181965	231810	214489	205679	11827.7	10820.3	11925.5	12148.5	14599	14078.5	10986.3	10356.4	10524.8	10456.4	9675.16	9624.44	9058.85	9907.54	8818.66	13423.9	13620.7	13227	17459.1	16690.2	17617.5	15417.2	16868.8	15833.3	16468.5	16860	17599.4	17459.9	17076.7	18293.6	72849.3	63162.2	69590.1
C16 H12 O5	14363.1	1.19527e+06	1.2123e+06	1.07983e+06	1.14607e+06	1.14065e+06	1.40047e+06	1.06293e+06	1.08373e+06	1.10526e+06	1.16024e+06	1.38e+06	1.3824e+06	1.22503e+06	1.24621e+06	1.40397e+06	17703.1	18505.3	17871.3	17940.7	19175.3	18050	19935.9	19993.2	18933.3	19815.7	19646.8	20015.8	20491.5	16219.3	20405.9	14003.1	14224.4	14462.3	15315.3	15426.5	15427.4	15097.4	16072.9	16380.8	16399.5	16429.5	16037.5	17072.9	18105.5	18215	419800	397394	425104
C16 H12 O5	7737.15	868979	985743	998099	701586	985403	484250	701564	905809	883964	1.0152e+06	758337	927975	779178	758533	907334	8156.21	7752.02	7739.78	8042.25	8587.93	8276.55	8088.06	7713.74	8341.08	7740.2	7987.45	7904.76	7713.53	6766.89	7726.02	6426.15	6501.28	6538.75	6663.81	6829.02	6606.34	6953.64	7335.36	7364.85	7304.27	7210.19	7097.38	7452.35	7324.29	7315.63	300777	292544	250756
C16 H12 O5	12939.2	620951	644176	615358	587828	609928	651734	509974	552576	543893	665393	649325	645458	689610	715835	696045	20692.5	20088.9	20201.6	21998.3	20973.1	21981.7	20920.2	19219.4	22591.7	21608.3	19068.6	20723.3	21022.4	30732	19931.8	18623.1	19477	18401.3	24760.4	27209.9	26054.2	24914.1	24763	27969.1	25975.5	23258.8	24464.4	38947.9	43959.5	41860.1	181651	177827	197302
C16 H10 N2 O2	9619.19	113306	94281.8	98277.7	10382.8	6753.07	14515.7	16009	6461.41	6586.89	6675.63	6127.97	6599.47	6353.33	15336.3	6173.71	6846.59	6534.08	6448.25	6781.55	6707.22	6642.3	6747.74	6452.44	6493.59	6905.7	6269.26	6440.62	6293.67	6446.44	6878.77	6251.16	6192.17	6161.2	6386.28	6134.9	7715.95	11722.4	14880.5	7114.71	7208.74	10336	6847.5	22364.7	26266.8	23631.8	7141.08	6210.99	6341.92
C15 H31 N O10	22818.1	292613	339682	361224	317124	329300	359184	231382	216982	235630	306491	326380	244217	424947	448223	453788	27072.9	24789.5	23271.5	30193.7	15729.6	32223	24932.5	23238.6	37241.7	27101.4	31649.5	32048	15885.1	42962.5	35040.1	41306.2	31768.3	35722.2	47176.7	48358.2	44502.2	39740.2	32973	45612.6	33249.2	38977.4	48915.6	42558.4	44524.7	39635	103321	130846	188218
C15 H28 O7	37887.8	331287	333494	347371	367191	134328	325571	97301.9	246141	92995.5	338061	192057	204430	347876	107963	343400	80954.6	60146.2	82175	168397	147764	160882	137478	125417	122535	108325	83801	116983	88147.9	79161	82836	574100	455504	500271	929869	987379	849217	717226	682957	206710	721766	595209	705356	1.90416e+06	1.64481e+06	1.64919e+06	652023	795907	796014
C15 H27 N O10	5756.91	665145	697360	686998	433524	557733	588145	513910	486803	481419	520641	546161	568774	614247	532623	655623	19895.4	15812.8	17150.2	63946.8	12033.2	52324.5	13026.1	39067.1	19726	25573.5	14790.6	15551.5	18267.7	13817.4	16092.8	59965.3	61143.2	59336.7	53877.6	58135.1	80655.3	60542.2	71817.1	75476	82355.6	76920.6	73475.2	106362	85053.9	112273	209808	196723	204165
C15 H25 N O4	1826.85	45423.3	3.10727e+06	216009	48065.5	24339.6	28374.7	7340.09	8381.88	30633.8	34139.8	27161.8	4618.38	21903.3	2993.93	2795.58	5208.76	2526.09	16820.5	13823.2	48483.3	12712.2	27351	19692.9	30554.5	61210.7	59604.8	11096.4	89745.5	76919.6	54744.2	25497.6	6410.64	2808.96	7855.01	19426.1	2592.76	2542.21	2421.27	2953.94	2602.78	6075.54	2227.95	6182.69	6355.4	1840.2	26248.1	26248.1	74902.4
C15 H23 N O9	21265.4	3.13037e+06	3.54851e+06	2.71104e+06	2.08754e+06	3.0084e+06	2.5602e+06	2.25115e+06	2.71948e+06	3.18446e+06	2.51118e+06	2.74351e+06	2.88639e+06	2.78874e+06	3.17875e+06	2.24868e+06	147475	171155	126580	207091	149359	185994	201290	204559	205483	162026	239428	132303	209762	41896.7	163590	23760.1	16031.6	32707.5	24525.8	15864.9	19100	22587.2	14637.5	20764.9	16713.5	15678.5	15388.6	19667.7	22805.5	19881.5	817671	917476	702140
C15 H23 N O8	10777.1	511021	491460	588449	404418	422548	471944	381151	476902	451417	495671	630696	615791	475044	578073	635499	10541.1	10194.7	10481.1	9966.9	9965	10038.8	9847.47	9821.75	12743.8	10322.2	9971.19	9993.27	9801.53	10325.1	9632.37	9736.65	9970.73	10084.4	9795.78	9968.85	10025.4	9766.17	10646.5	10995.7	10962.3	10679.3	10893.5	10889.3	10864.2	10867.6	183040	229300	199089
C15 H21 N O9	6763.58	286385	288671	303186	261497	281164	282006	299646	325043	299170	279651	287866	295888	282971	282389	303091	17538.7	18808.3	24369.9	28260	33766.4	28237.4	41325.4	37332.4	32139.6	22084.2	20773.1	31531.4	28379.2	30483	29843.6	8692.09	7224.19	18500.3	9084.49	21716.3	7241.66	18659.4	8811.01	8384.29	7964.24	8947.03	8159.95	9419.22	13842.6	20810.2	115677	112832	118861
C15 H21 N O8	8953.11	498025	503489	519060	466719	445318	464361	179844	203926	174044	592535	626570	616973	686105	719830	774758	8477.63	8950.31	9121.34	8858.34	8704.46	8913	15105.2	13048.8	16342	8610.03	8769.39	8627.9	8835.61	8980.24	8508.27	9406.04	9243.35	9288.59	9240.93	8889.98	9244	9406.48	10220.4	10139.6	10352.3	10226.9	10211.3	10596.3	10388.7	10526.1	165307	178382	163712
C15 H21 N O11	9285.87	134388	92324.3	145464	116263	100130	121302	112188	123010	127093	92059.9	122354	106556	139563	146843	161311	9612.39	9451.52	9784.43	9379.56	9827.75	9571.37	9498.53	9482.12	9793.86	10206.7	9933.7	10031.2	10054.8	10626.2	9917.33	11714.7	12171.5	12311.6	12100	12675.2	12602.4	12939.3	13532.8	14394.9	14559.1	14585.8	14720.9	14876.4	15051.5	15353.9	36688.3	32312.9	34308.9
C15 H14 O5	9128.32	78221.2	73362.5	89413.6	90524.5	82303	82332.8	66973.4	89440.7	77122.3	75994	68459.2	73428.5	116545	113235	114760	8515.52	8285.12	8255.24	8226.93	8178.52	7765.79	7937.72	7883.24	7957.4	8026.17	7674.59	7644.01	7571.45	7747.26	7390.28	7519.68	7594.65	7355.64	8009.48	7915.02	7436.95	8148.06	8747.56	8411.51	7999.7	7914.96	8044.48	9231.72	9078.37	8824.74	23085.7	26122.8	28807.1
C15 H14 O4	6837.49	118193	141828	137076	114264	128200	131462	116860	115843	122022	132598	145860	151217	130369	152436	146948	9371.96	10219.5	9543.8	9375.49	10276.6	9870.68	10492.1	11212.6	9972.45	10228.6	10562.7	10460.9	12106	8015.5	11169.8	7197.37	7244.77	6985.9	7634.18	7789.65	7616.21	7439.2	7793.93	7914.57	7934.87	7853.33	7689.22	9075.43	9034.55	12419.1	43030.8	35149.2	36613.8
C15 H14 N2 O2	11068.3	81446.7	78397.8	302421	313560	77265	331507	395955	78145	78545.8	302520	225959	92674.4	385755	91521.7	84151.8	13365.7	25924.6	18917.6	17938.6	14093.1	13486.2	15766.5	15206.3	25040	15228.8	16218.8	16023	16187	6155.33	16053.8	214603	185685	122739	113977	221708	162714	33806.2	13183	46775.1	13739.2	10394.5	13345.2	13525.5	20111.8	14675.3	801144	810697	960001
C15 H12 O6	17184	5.01265e+06	5.12505e+06	5.19315e+06	4.72618e+06	4.8121e+06	4.85806e+06	4.10387e+06	4.32201e+06	4.11588e+06	4.3457e+06	4.25713e+06	4.17059e+06	5.37883e+06	5.51719e+06	5.61197e+06	16931.6	16752.3	16887.9	16264.1	17005	16592.9	16209.9	16838.7	16264.6	15810.5	16029	15825.4	16073.1	15709.8	15909	18412.3	17135.9	17439.7	17584	17136.1	17410	17090.5	18948.9	18953.2	19177.6	18867.8	19024	18929.2	20474.4	19704.1	1.67237e+06	1.59906e+06	1.55484e+06
C15 H12 O4	7945.44	289635	319756	312339	292551	300992	308294	254451	273898	249650	269222	298442	273653	391869	318142	395510	13888.6	12309	12577.2	14165	12733.2	13710.3	12821.2	13126	14520.5	12820.8	12692	14302.3	14092	19514.5	13349.2	12370.5	12882.8	11830.5	15421.9	18281.9	17495.3	16182.3	17286	17585.2	17628.8	15599.3	15028.9	25719.1	28639.8	25890.4	102468	96864	85358.9
C15 H12 O4	7544.03	289036	304875	324971	262140	261364	296617	256858	260980	209868	317587	316668	322672	279107	302485	312165	7794.12	7592.61	7491.18	7753.11	8378.14	8122.43	7941.37	7577.57	8096.31	7614.77	7861.87	7784.29	7599.69	6749.9	7619.41	6392.53	6470.34	6510.71	6638.38	6806.17	6556.31	6940.17	7324.59	7357.49	7300.37	7022.52	7100.23	7458.84	7334.08	7328.82	85394.1	92987	105668
C15 H10 O7	5837.99	94954.6	99162.9	106171	76478.7	80672.4	94256	80860.8	65439.4	72833	57657.8	62778.3	61950.4	65749.2	73207.5	69697	6386.07	6520.33	6639.93	11140.2	6734.37	12970.8	84918.2	98930.5	94340.9	6741.44	6862.74	6706.11	7238.98	6374.57	6739.06	6037.91	6264.35	5985.68	6318.11	6367.69	6362.48	6334.38	7254.72	6975.07	7174.83	7126.97	7240.53	7348	7397.65	7269.15	30304.4	24906.1	35568.9
C15 H10 O6	9887.92	4.92436e+06	4.82305e+06	5.06499e+06	3.38644e+06	3.61984e+06	3.65239e+06	3.41438e+06	3.49241e+06	3.11537e+06	3.4442e+06	3.43035e+06	3.71361e+06	3.93963e+06	3.67989e+06	3.73842e+06	40705.5	28190.6	21437.7	205491	165684	196385	252165	284552	269630	97110.3	97995	94249.7	70894.4	54355.2	75490.3	10148.3	10318.4	10250.8	14821.9	12534.9	13656.4	13732.9	18240.4	15411.5	13116.2	12660.1	13232	22341.9	22148.7	19413.8	1.54888e+06	1.44729e+06	1.33852e+06
C15 H10 O6	7667.11	2.16378e+06	2.37696e+06	2.46311e+06	2.08422e+06	2.02073e+06	1.92245e+06	1.99401e+06	1.97403e+06	2.03702e+06	2.00432e+06	1.86209e+06	1.84303e+06	1.89986e+06	1.76443e+06	2.20398e+06	11300.7	10659.2	10915.6	12073	12183.9	11554.3	14301.7	12697.2	14307	11086.6	10600.7	10532.9	10526.2	8157.88	10477.8	8734.15	8502.76	8615.8	10060.4	10024.2	9639.44	10869.5	12005.6	12451.1	9928.7	9958.07	10409	14835.6	15213.9	14636.7	825896	692552	760314
C14 H31 N O5	35027.3	50638.1	130119	64338.1	89779.2	123556	104206	51426.4	40687.3	87777.3	90635.2	109582	117159	100635	99517.4	100816	91767.2	71059.9	61116.5	113921	77014.1	106254	64935.4	78703.2	69578.2	108850	120964	100792	89317.4	64776.5	67855.1	91481.8	94406.5	96136	105996	142698	204664	104399	74393.8	79735.3	140914	126450	130264	106104	103795	98519.9	62226.3	58796.7	85538.5
C14 H31 N O2	84562.1	159544	142777	170164	425517	361745	359635	119585	94631.9	115602	231041	238715	237774	223943	224752	206175	271501	290556	250889	490649	408480	472918	278890	282014	289629	355145	281036	346063	152472	168524	178547	176947	148900	176977	349283	319451	364261	105123	114531	110481	243360	292726	315885	222307	178088	168803	104532	115379	115447
C14 H30 N2 O2	219854	792139	1.14345e+06	1.07335e+06	753615	1.19668e+06	564956	498743	609652	740866	841677	641580	647848	889775	802971	755387	764348	827353	270302	957233	1.11613e+06	915725	943629	913194	898975	993958	857940	1.51806e+06	856302	936577	411010	837253	678865	1.00627e+06	892550	1.05129e+06	1.00969e+06	937889	732919	733062	712175	881680	471792	564367	765650	752248	813729	995117	1.29347e+06
C14 H20 N4 O7 S2	16531.8	131922	150581	172012	142786	150543	149419	148908	151115	143919	168221	200093	197187	142903	148703	176887	26484.2	29592.4	29766.1	16995.3	21693.5	21666.4	25484.3	26613.3	29041.6	25810.9	26987	27200.5	24342.4	30107.2	27870.5	25280.4	25834.7	24851.4	36063.5	40191.6	42637.8	25210.6	26957.6	24897.2	25141.9	27820.9	28238.3	28912.8	28398.2	25719.9	2.02577e+06	2.07035e+06	1.94477e+06
C14 H15 N5 O	39152.3	2.47659e+06	2.44054e+06	2.11477e+06	2.48859e+06	2.12151e+06	2.59359e+06	2.50771e+06	2.332e+06	2.13461e+06	2.07481e+06	3.60386e+06	2.76489e+06	2.13732e+06	3.06839e+06	2.93967e+06	275482	244714	274884	202126	140922	211085	285621	210239	179481	285777	253401	299919	238084	337294	319523	86829.5	82145.8	97315.2	148409	194329	119114	140883	151451	146945	87719.9	146597	111904	183734	165517	166441	553605	207457	677304
C14 H12 O3 S	40267.1	2.95231e+07	2.86848e+07	2.7475e+07	3.08043e+07	3.09816e+07	2.8506e+07	3.09727e+07	3.17827e+07	3.25808e+07	2.89461e+07	2.88541e+07	2.90283e+07	2.71508e+07	2.97253e+07	2.55209e+07	2.57356e+06	2.58551e+06	2.38423e+06	2.23843e+06	2.16001e+06	2.12696e+06	3.44483e+06	3.54238e+06	3.4219e+06	2.74016e+06	2.7847e+06	2.75085e+06	2.57159e+06	2.36053e+06	2.18836e+06	509234	477586	407901	443012	476861	551245	721039	737819	785834	504618	383426	431054	898799	956640	981317	1.79381e+07	1.84068e+07	1.89339e+07
C14 H12 O3	5770.96	105541	137965	112945	95443.8	129478	109529	100920	104205	91594.7	123853	130009	156131	110623	121668	146181	6462.22	6189.73	6228.29	6522.61	7020.18	6819.51	6717.58	6458.31	7040.18	6640.28	6909	6894.33	6783.84	6001.42	6910.02	6760.2	6905.67	7013.44	7218.11	7470.48	7299.33	7839.84	8355.21	8475.76	8493.73	8472.74	8428.9	8945.83	8887.31	8973.79	43162.9	33931	26785.4
C14 H10 O4	9206.7	378122	394022	375812	371710	385116	350380	288209	338107	272145	330491	339638	314203	384220	400509	426792	8797.02	8670.57	8707.35	8273.66	8700.96	8457.73	8231	8112.2	8195.95	7906.6	7985.38	7853.99	7946.62	7737.46	7805.88	7655.69	7824.06	7932.77	7833.85	7736.13	7830.16	7546.34	8426.46	8396.67	8131.95	8296.17	8333.39	8105.93	8691.58	8503.03	113304	120517	111675
C13 H8 O4	54554.8	4.84031e+06	3.56933e+06	3.53445e+06	3.88744e+06	3.30173e+06	2.91033e+06	2.43997e+06	2.31405e+06	2.51075e+06	2.33459e+06	1.99745e+06	1.81936e+06	1.70399e+06	1.66189e+06	1.37498e+06	1.01725e+06	1.0159e+06	1.29395e+06	696243	633270	794132	1.86113e+06	3.28324e+06	4.97125e+06	8.20672e+06	4.39123e+06	2.6116e+06	1.71816e+06	1.70431e+06	1.04455e+06	43307.6	42058.4	38506.8	50236	55792.6	57427	31101	31874.3	34289.6	34331.1	40969.5	28410.8	27983.6	30771.1	25567.4	1.12437e+06	1.17948e+07	1.56037e+06
C13 H29 N	23257.1	6798.86	6692.72	6764	13451.3	6819.76	14377.5	10909	6242.65	6607.3	9218.53	6567.3	6546.5	6526.87	13622.7	6358.79	10753.5	17525.2	7250.15	7354.56	13447	16305.2	7202.72	7265.05	13412.1	11201.8	6951.91	6915.6	6733.76	7483.87	11549.8	6346.58	6359.05	7693.51	24470.7	27117	27211.3	509032	517781	503261	19701.6	20166.6	23300.9	6604.64	9116.4	7615.55	47065.6	46578.8	52227.7
C13 H25 N O4	26831	46720.5	30914.8	66059.7	32578	51874.6	39619	34855.2	32318.7	25804.4	47060.1	53896.9	38620.2	61304.9	98185.7	66044	85466.6	70755.4	90032	99945.9	140330	74974.3	65894.2	74850.6	76073.4	63914	65818.4	75704.6	34592	69185.2	31158.8	40627.2	59315.4	45190	77383.6	76838.2	74718.9	22237.1	29279.3	28909.4	48972.8	62305.8	55933.8	50802.2	26519.6	37730.2	31745.7	42520	48282.3
C13 H19 N O9	22966.4	1.92889e+07	2.14196e+07	1.65502e+07	2.32744e+07	2.02008e+07	2.10308e+07	1.88578e+07	2.04977e+07	2.34754e+07	1.70451e+07	1.95175e+07	1.49042e+07	2.16308e+07	1.92858e+07	1.61037e+07	1.33048e+06	1.5245e+06	1.60145e+06	1.98141e+06	1.86584e+06	1.59966e+06	2.29514e+06	2.45428e+06	2.08874e+06	1.60978e+06	1.43796e+06	1.40374e+06	1.92135e+06	1.74309e+06	1.69872e+06	166009	159843	109730	256921	238456	347100	108164	127962	149560	277567	224891	176357	167034	196799	169171	6.79018e+06	7.85585e+06	8.39792e+06
C13 H19 N O9	7217.23	269929	139751	124734	100611	95779.5	92829.6	102033	191884	83419.9	113250	113389	127553	120580	116196	109658	7858.12	8650.16	12396.8	8188.58	8510.35	7779.91	8462.01	9206.01	9800.33	8555.6	8721.84	8957.26	8493.46	7175.05	8353.87	5526.27	5639.63	5669.02	5674.7	5749.92	5746.16	5708.63	5980.94	6167.26	6038.1	6114.7	5934.49	6089.07	6152.61	6624.35	35932	45634.5	48916.3
C13 H19 N O2	25695.4	127321	144482	250325	123871	129238	194205	205074	243872	130673	173421	202110	225500	115075	129456	241175	74236.4	83308	109039	158706	192730	59167.9	88984.4	113778	204436	100700	105122	102082	250476	259834	163114	227058	300230	175870	201288	265290	397409	132963	163741	304812	382784	144078	99747.5	205384	275110	538471	179973	161324	248202
C13 H18 O5 S	6567.25	1.15401e+06	1.22512e+06	1.24582e+06	1.08335e+06	1.11956e+06	1.14086e+06	937407	956491	965671	1.07263e+06	1.11682e+06	1.12341e+06	1.08381e+06	1.10473e+06	1.14235e+06	7231.13	8088.09	7585.97	7372.37	7897.9	7210.03	7604.16	7435.76	7545.73	7498.4	8040.85	7936.32	7965.15	6967.85	7835.68	5656.8	5707.5	5834.16	5855.63	5949.05	5738.21	5953.46	6438.13	6465.67	6346.82	6444.13	6270.51	6441.9	6534.83	6641.12	392628	333889	356992
C13 H16 O9	64678.1	2.08815e+07	2.29e+07	1.90546e+07	2.47893e+07	2.17781e+07	2.27074e+07	2.03333e+07	2.16811e+07	2.553e+07	1.86579e+07	2.12749e+07	1.6715e+07	2.31223e+07	2.06698e+07	1.81148e+07	1.84022e+06	1.58489e+06	1.7144e+06	2.10196e+06	1.99965e+06	1.65863e+06	2.40422e+06	2.57658e+06	2.26881e+06	1.73005e+06	1.53161e+06	1.47876e+06	2.05004e+06	1.84594e+06	1.83953e+06	200672	194796	154324	331529	278524	389979	139748	127855	189486	316252	270190	216327	201696	233268	205880	7.44319e+06	8.38917e+06	8.91579e+06
C13 H16 O4	16001.4	40344.8	36196.5	42330.5	27962.4	33976.1	36019.5	61684.8	49000.5	51342.8	24391.5	33819.9	29776.2	35217.9	15538.7	14633.7	26660.6	29909.5	29190.3	26502.4	30764.6	28407.4	44372.6	41232.1	45962.1	18720.1	17516.8	19671	27164.9	29021.2	27740.5	130262	139685	132278	202212	239972	251486	187272	258161	267571	247948	264367	263793	357055	337395	350202	93582.7	86185.4	103338
C13 H14 O3	7360.68	271876	331655	300496	209331	207627	238003	208196	224280	180545	236824	238414	244536	240608	233862	282835	95659.7	83885.2	96349.1	53220.4	38684.4	44028.8	69684.3	69968.4	91661.9	111784	113724	125728	153200	112184	120724	63392.9	64988.2	62355.7	116706	141527	134220	106276	118269	124165	144453	126711	131577	186215	168974	226657	160166	153944	146464
C13 H14 O3	8739.27	35110	31103.5	33260.1	22372.4	26298.5	30832.4	56957.4	42314.4	45879.2	17903.9	28634.2	20346.9	25913	9093.94	8324.1	22310	25685.3	24947.2	22056.9	24928.8	24082.3	40398.1	37128.6	39711.9	13701.1	12890.8	14899.6	22678.4	24669.8	23117.7	123466	132728	125006	184908	210440	226378	173830	239217	240781	218820	245591	239294	314666	315557	320076	84427.8	82256	87163.7
C13 H12 O5	96391.9	2.21233e+06	1.99732e+06	2.12394e+06	2.25569e+06	2.0325e+06	1.99571e+06	2.00783e+06	2.23538e+06	1.89363e+06	2.23045e+06	2.26359e+06	2.33702e+06	2.19281e+06	2.604e+06	2.31545e+06	306662	350026	310802	334570	351212	306116	488616	459278	477826	386838	382095	381886	459340	350848	404988	305808	284321	253648	296829	298790	327043	329976	323352	386283	315241	308309	301630	338201	349011	372489	6.71597e+06	7.1744e+06	7.63395e+06
C13 H10 O5	60427.2	2.17951e+06	1.80738e+06	2.0932e+06	3.85743e+06	3.44532e+06	1.70876e+06	1.53865e+06	2.85907e+06	3.31558e+06	2.30554e+06	2.38816e+06	1.81348e+06	3.00571e+06	1.5834e+06	2.31359e+06	1.11882e+06	998898	1.02929e+06	456643	415498	427277	646245	711441	592318	599653	592403	592958	607016	658085	580589	30343.1	39077	19907.1	20746.8	22403.4	45319.2	30741.5	33564.3	59764.1	28809.3	14744.5	23862.2	23266.4	28213.9	41589.4	375776	693795	296842
C13 H10 O4	93282.7	2.1475e+06	1.93043e+06	2.06603e+06	2.1922e+06	1.9674e+06	1.91733e+06	1.94386e+06	2.16876e+06	1.8227e+06	2.17366e+06	2.19706e+06	2.28027e+06	2.13975e+06	2.5459e+06	2.24945e+06	314318	339037	305085	312419	327854	298172	472324	436697	462459	375416	381235	383157	414406	348516	389678	290053	272139	244195	285984	288661	307137	351343	312499	364842	302740	301739	290911	327433	325523	351066	6.00148e+06	6.46705e+06	6.65589e+06
C12 H9 N	6476.4	8380.09	7427.99	10487.5	11343.8	8680.58	7559.1	8428.99	6831.61	6897.56	7407.35	7049.2	7124.08	7762.07	7480.98	7195.13	46113.5	26055.8	26793	33995.4	39987.1	32880.9	41832.3	32007.9	24782	27522.9	36914.2	22930.2	36867.2	29470.9	28068.2	83821.6	81108.4	77992.8	129300	86785.4	105603	97416.8	75055.4	100550	103934	104127	117539	352920	373840	374651	86042.1	59746.1	80046.4
C12 H8 S	66493.9	2.99424e+07	2.69608e+07	2.62741e+07	2.57849e+07	2.66242e+07	2.10235e+07	2.12671e+07	2.40522e+07	2.54211e+07	2.39014e+07	2.01994e+07	2.00144e+07	2.93357e+07	3.16349e+07	2.57029e+07	7.67625e+06	7.80897e+06	7.70297e+06	5.40037e+06	5.31669e+06	5.18705e+06	5.49851e+06	5.40718e+06	5.29462e+06	7.50681e+06	7.38896e+06	6.72029e+06	7.55496e+06	7.68856e+06	7.50208e+06	67395.8	48783.4	54970.5	50927.5	66949.8	75214.7	85647.1	101169	93143.8	49109.3	51425.6	59686.5	129330	106851	132488	5.91471e+06	5.2194e+06	5.19468e+06
C12 H8 O13	21904	79557.4	242250	273825	234512	47774.4	231051	238270	231966	80669.9	26446.6	253366	219165	36036.5	242732	254264	22639.6	21727.4	22110.7	27777.9	30091.2	21844.6	25954.6	22214.5	38481.5	22359.3	22683.9	25229.5	31404.9	24417.1	22419.5	28538.4	27733.5	27267.1	26161.5	27990.3	29438.1	27887	29241.6	32373.3	33045.2	30934.7	32177.1	32571.2	32924.4	33742.4	112068	87005.6	105240
C12 H27 N O	31142.1	24430.3	35634.1	27812.2	33413.3	43850.3	448865	42191	32299.9	44913.7	32939.9	30178	32887.8	34982.2	30983.2	36735.5	31103.8	39972.4	33092.1	40250	36807.1	43291.1	33019.1	21098.7	35134.7	372481	37209.4	34521.2	38640.3	30292.1	28758.8	28650.5	35710.4	38576.4	38263.2	40223.9	20243.3	43947.6	50574.3	36110.5	37834.3	37507.2	33738.8	34905	40986.1	40409.7	136384	125339	121614
[truncated: 59 more rows]
[truncated: 3 more columns]

## Sheet: Supplementary Data 2
Retention time(min)	m/z	Molecular Formula	Adduct	NPC#pathway	NPC#pathway Probability	NPC#superclass	NPC#superclass Probability	NPC#class	NPC#class Probability
Tryptophan alkaloids
2.68482	819.305	C35H50N2O20	[M + H]+	Alkaloids	0.817531	Tryptophan alkaloids	0.83469	Yohimbine-like alkaloids	0.0315624
[truncated: 121 more rows]

## Sheet: Supplementary Data 3- SA Leaf
Formula	Calc. MW	RT [min]	MS2	Blank_Well	Cell_3_Plate_3_Well_E5	Cell_5_Plate_1_Well_A8	Cell_6_Plate_1_Well_C12	Cell_7_Plate_1_Well_A3	Cell_8_Plate_2_Well_D10	Cell_11_Plate_2_Well_C11	Cell_12_Plate_3_Well_E2	Cell_13_Plate_3_Well_A10	Cell_14_Plate_2_Well_F6	Cell_16_Plate_1_Well_H1	Cell_17_Plate_1_Well_D8	Cell_18_Plate_1_Well_B9	Cell_19_Plate_2_Well_A3	Cell_20_Plate_3_Well_A4	Cell_21_Plate_1_Well_H4	Cell_23_Plate_1_Well_A5	Cell_24_Plate_1_Well_F4	Cell_25_Plate_3_Well_C7	Cell_27_Plate_1_Well_E1	Cell_28_Plate_1_Well_E4	Cell_29_Plate_2_Well_G9	Cell_33_Plate_2_Well_D1	Cell_34_Plate_3_Well_C5	Cell_35_Plate_2_Well_B4	Cell_36_Plate_2_Well_H10	Cell_37_Plate_1_Well_C3	Cell_38_Plate_1_Well_F1	Cell_39_Plate_1_Well_E6	Cell_41_Plate_3_Well_B3	Cell_42_Plate_1_Well_C9	Cell_43_Plate_1_Well_A7	Cell_45_Plate_2_Well_E1	Cell_46_Plate_3_Well_B8	Cell_47_Plate_2_Well_H1	Cell_48_Plate_2_Well_A9	Cell_50_Plate_2_Well_H9	Cell_51_Plate_2_Well_C6	Cell_54_Plate_3_Well_A6	Cell_55_Plate_1_Well_E7	Cell_56_Plate_3_Well_C12	Cell_57_Plate_1_Well_H5	Cell_58_Plate_2_Well_A12	Cell_59_Plate_1_Well_E9	Cell_61_Plate_2_Well_B12	Cell_62_Plate_1_Well_A12
[truncated: 1,493 more rows]
[truncated: 183 more columns]

[truncated: 11 more sheets: Supplementary Data 3- SA Root, Supplementary Data 3- SA Petal, Supplementary Data 3- LBE Petal, Supplementary Data 3- ABH Petal, Supplementary Data 4- SA Leaf, Supplementary Data 4- SA Root, Supplementary Data 4- SA Petal, Supplementary Data 4- LBE Petal, Supplementary Data 4- ABH Petal, Supplementary Data 5, Supplementary Data 6]
